# Supplementary material for: Direct and indirect effects of CYTOR lncRNA regulate HIV gene expression
Source: PLoS Pathog. 2024 Apr 25;20(4):e1012172. doi: 10.1371/journal.ppat.1012172 (PMC11075828; doi:10.1371/journal.ppat.1012172)
Supplement: S1 Table — (XLSM) [file ppat.1012172.s006.xlsm]

## Sheet: Fig 1 Clustering_heatmap__Mean
Ensembl	log2FoldChange	padj	external_gene_name	gene_biotype
ENSG00000166033	10.7114	1.01e-17	HTRA1	protein_coding
ENSG00000257616	10.636	1.58e-17	AC055716.2	processed_pseudogene
ENSG00000120738	10.0986	3.91e-21	EGR1	protein_coding
ENSG00000256249	9.57862	4.22e-14	AC026333.3	lncRNA
ENSG00000280604	8.74008	2.05e-11	AJ239328.1	lncRNA
ENSG00000182732	8.48036	2.58e-16	RGS6	protein_coding
ENSG00000165757	8.37999	4.89e-12	JCAD	protein_coding
ENSG00000233665	8.36272	3.12e-10	AC060234.2	lncRNA
ENSG00000197594	8.24085	1.03e-09	ENPP1	protein_coding
ENSG00000225614	8.11032	5e-10	ZNF469	protein_coding
ENSG00000250274	8.0853	2.11e-09	AC034199.1	lncRNA
ENSG00000274021	8.03185	1.47e-232	AC024909.1	lncRNA
ENSG00000142621	7.83492	5.23e-09	FHAD1	protein_coding
ENSG00000257675	7.78692	1.29e-08	BTBD10P1	processed_pseudogene
ENSG00000171951	7.78503	8.18e-10	SCG2	protein_coding
ENSG00000257008	7.68492	3.55e-08	GPR142	protein_coding
ENSG00000222041	7.67537	2.71e-09	CYTOR	lncRNA
ENSG00000237568	7.65407	7.76e-12	AC099063.1	lncRNA
ENSG00000154451	7.56243	6.18e-08	GBP5	protein_coding
ENSG00000158786	7.52647	7.33e-08	PLA2G2F	protein_coding
ENSG00000248719	7.47427	8.94e-08	AC021127.1	lncRNA
ENSG00000124813	7.26409	3.14e-55	RUNX2	protein_coding
ENSG00000196917	7.1612	5.99e-07	HCAR1	protein_coding
ENSG00000198125	7.1609	3.75e-07	MB	protein_coding
ENSG00000186442	7.12157	8.09e-07	KRT3	protein_coding
ENSG00000163297	7.0771	2.38e-19	ANTXR2	protein_coding
ENSG00000267352	7.05625	1.14e-06	SH3GL1P3	processed_pseudogene
ENSG00000237115	7.05071	1.38e-06	AL139805.1	processed_pseudogene
ENSG00000160282	7.02443	6.32e-06	FTCD	protein_coding
ENSG00000099998	6.97556	3.73e-06	GGT5	protein_coding
ENSG00000183625	6.97498	1.64e-06	CCR3	protein_coding
ENSG00000140287	6.95406	6.43e-14	HDC	protein_coding
ENSG00000101188	6.80283	1.1e-38	NTSR1	protein_coding
ENSG00000149021	6.72461	9.73e-06	SCGB1A1	protein_coding
ENSG00000041982	6.72451	6.47e-06	TNC	protein_coding
ENSG00000244405	6.7241	4.49e-07	ETV5	protein_coding
ENSG00000162543	6.65336	1.41e-05	UBXN10	protein_coding
ENSG00000272273	6.64051	0.000103	IER3-AS1	lncRNA
ENSG00000170486	6.61969	2.21e-06	KRT72	protein_coding
ENSG00000271725	6.58669	2.85e-35	AC103858.1	lncRNA
ENSG00000185640	6.57777	1.01e-05	KRT79	protein_coding
ENSG00000162645	6.54283	2.55e-11	GBP2	protein_coding
ENSG00000100302	6.53454	2.09e-05	RASD2	protein_coding
ENSG00000004468	6.49179	2.5e-12	CD38	protein_coding
ENSG00000145649	6.47089	3.18e-05	GZMA	protein_coding
ENSG00000259954	6.43967	3.29e-133	IL21R-AS1	lncRNA
ENSG00000171596	6.43859	3.79e-05	NMUR1	protein_coding
ENSG00000170128	6.40694	5.53e-05	GPR25	protein_coding
ENSG00000159860	6.34224	5.94e-05	TCAF2P1	transcribed_unprocessed_pseudogene
ENSG00000204099	6.30238	0.000229999	NEU4	protein_coding
ENSG00000259367	6.27257	8.39e-05	AC087286.2	lncRNA
ENSG00000130653	6.20952	1.13e-26	PNPLA7	protein_coding
ENSG00000167851	6.19479	5.2e-11	CD300A	protein_coding
ENSG00000229699	6.19464	0.000127014	AL161636.1	lncRNA
ENSG00000265055	6.11455	0.000219883	AC145343.1	lncRNA
ENSG00000172345	6.08894	0	STARD5	protein_coding
ENSG00000268777	6.08806	5.52e-07	AC020914.1	lncRNA
ENSG00000204054	6.06303	0.000178516	LINC00963	lncRNA
ENSG00000172780	6.05391	8.55e-164	RAB43	protein_coding
ENSG00000142156	5.95993	1.41e-09	COL6A1	protein_coding
ENSG00000253522	5.95775	0.000404817	MIR3142HG	lncRNA
ENSG00000226573	5.95181	0.00038938	AC003071.2	processed_pseudogene
ENSG00000232783	5.94051	0.00115027	FRG2FP	transcribed_unprocessed_pseudogene
ENSG00000156113	5.93539	0.00171199	KCNMA1	protein_coding
ENSG00000265671	5.92671	1.43e-06	AP000894.3	lncRNA
ENSG00000196189	5.90777	3.2e-09	SEMA4A	protein_coding
ENSG00000231651	5.8977	0.000108157	DLG3-AS1	lncRNA
ENSG00000174059	5.88126	0.000813419	CD34	protein_coding
ENSG00000226482	5.88044	0.000114809	ADIPOQ-AS1	lncRNA
ENSG00000141433	5.85727	1.82e-19	ADCYAP1	protein_coding
ENSG00000257389	5.85223	0.000637308	AC107016.1	processed_pseudogene
ENSG00000187678	5.84361	2.03e-05	SPRY4	protein_coding
ENSG00000236530	5.8084	0.000803585	KPNA2P1	processed_pseudogene
ENSG00000229664	5.80101	0.000802051	AL137186.1	lncRNA
ENSG00000106772	5.80075	0.017206	PRUNE2	protein_coding
ENSG00000224743	5.77477	0.000956529	TEX26-AS1	lncRNA
ENSG00000102265	5.7671	1.62e-08	TIMP1	protein_coding
ENSG00000166311	5.69615	0.00454733	SMPD1	protein_coding
ENSG00000181786	5.68592	0.00149113	ACTL9	protein_coding
ENSG00000224063	5.65333	0.0088814	AC007319.1	lncRNA
ENSG00000143842	5.58864	0.000461191	SOX13	protein_coding
ENSG00000267023	5.58741	2.14e-10	LRRC37A16P	transcribed_unprocessed_pseudogene
ENSG00000224426	5.58367	0.00217974	SLC31A1P1	processed_pseudogene
ENSG00000123240	5.57933	0.000581758	OPTN	protein_coding
ENSG00000203867	5.55775	0.0102751	RBM20	protein_coding
ENSG00000183250	5.54989	1.16e-24	LINC01547	lncRNA
ENSG00000168610	5.54134	2.23e-196	STAT3	protein_coding
ENSG00000110848	5.54016	0.000256511	CD69	protein_coding
ENSG00000239959	5.53844	0.0023617	ENPP7P2	unprocessed_pseudogene
ENSG00000139318	5.53802	0.000200611	DUSP6	protein_coding
ENSG00000249310	5.53462	0.0023871	APOBEC3B-AS1	lncRNA
ENSG00000255853	5.52703	0.00263521	AC006065.1	processed_pseudogene
ENSG00000255201	5.50764	1.06e-12	AC087623.1	lncRNA
ENSG00000187942	5.47549	4.49e-19	LDLRAD2	protein_coding
ENSG00000257495	5.46518	2.78e-117	KRT73-AS1	lncRNA
ENSG00000232533	5.42249	0.000787889	AC093673.1	lncRNA
ENSG00000283828	5.40978	0.000767714	AL137002.2	lncRNA
ENSG00000186049	5.40881	1.04e-07	KRT73	protein_coding
ENSG00000181036	5.38719	0.00400532	FCRL6	protein_coding
ENSG00000148832	5.36217	0.00704075	PAOX	protein_coding
ENSG00000134460	5.35114	0.00198231	IL2RA	protein_coding
ENSG00000213809	5.34142	0.00553723	KLRK1	protein_coding
ENSG00000144550	5.33913	0.00328786	CPNE9	protein_coding
ENSG00000258984	5.32896	0.0131076	UBE2F-SCLY	protein_coding
ENSG00000257433	5.32702	1.98e-09	AC004241.1	lncRNA
ENSG00000273830	5.32445	0.00520734	MIR7843	miRNA
ENSG00000196993	5.29987	0.0065946	NPIPB9	protein_coding
ENSG00000159784	5.29565	0.00532482	FAM131B	protein_coding
ENSG00000261959	5.27586	0.00690316	AC015909.3	lncRNA
ENSG00000268812	5.27123	0.00682799	AC004264.1	lncRNA
ENSG00000140284	5.26503	2.11e-10	SLC27A2	protein_coding
ENSG00000253125	5.258	5.84e-07	AC055854.1	lncRNA
ENSG00000262358	5.2482	1.7e-15	AC116914.1	lncRNA
ENSG00000267815	5.22559	4.18e-09	AC008655.1	lncRNA
ENSG00000028137	5.22372	0.0226676	TNFRSF1B	protein_coding
ENSG00000122877	5.21256	0.00178222	EGR2	protein_coding
ENSG00000139572	5.20206	0.00181504	GPR84	protein_coding
ENSG00000100055	5.18223	8.59e-05	CYTH4	protein_coding
ENSG00000182885	5.17149	3.74e-24	ADGRG3	protein_coding
ENSG00000113763	5.1689	0.0189523	UNC5A	protein_coding
ENSG00000270393	5.15681	0.00200863	AC000095.1	processed_pseudogene
ENSG00000205424	5.11257	0.0148032	AL592528.1	lncRNA
ENSG00000064270	5.09519	1.37e-34	ATP2C2	protein_coding
ENSG00000258875	5.09482	1.85e-19	AL135818.1	lncRNA
ENSG00000116016	5.06236	2.91e-07	EPAS1	protein_coding
ENSG00000121807	5.04051	0.0110386	CCR2	protein_coding
ENSG00000189182	5.01382	0.0106271	KRT77	protein_coding
ENSG00000223401	4.99261	0.00395198	NA	NA
ENSG00000260455	4.9878	0	NBAT1	lncRNA
ENSG00000146904	4.98729	3.92e-52	EPHA1	protein_coding
ENSG00000239282	4.96023	4.48e-08	CASTOR1	protein_coding
ENSG00000168334	4.95209	0.02885	XIRP1	protein_coding
ENSG00000276633	4.94276	0.0217738	AJ011931.1	lncRNA
ENSG00000248964	4.92986	0.0281124	AC131254.1	lncRNA
ENSG00000167208	4.91709	0.0148032	SNX20	protein_coding
ENSG00000182179	4.91049	0.0361208	UBA7	protein_coding
ENSG00000167768	4.8937	2.69e-22	KRT1	protein_coding
ENSG00000223855	4.89234	0.00538121	AC147651.1	lncRNA
ENSG00000168748	4.88872	0.000378185	CA7	protein_coding
ENSG00000156414	4.87758	0.00792126	TDRD9	protein_coding
ENSG00000120341	4.87164	0.0227817	SEC16B	protein_coding
ENSG00000283041	4.87054	0.0262786	AC008038.1	processed_pseudogene
ENSG00000213949	4.86871	9.13e-07	ITGA1	protein_coding
ENSG00000131831	4.86429	0.0229264	RAI2	protein_coding
ENSG00000279333	4.86177	0.0248546	AC096636.1	TEC
ENSG00000262001	4.8535	0.033437	DLGAP1-AS2	lncRNA
ENSG00000261512	4.85175	0.0324984	AC092368.3	lncRNA
ENSG00000105929	4.8458	0.0242459	ATP6V0A4	protein_coding
ENSG00000172818	4.82427	2.46e-22	OVOL1	protein_coding
ENSG00000279017	4.82316	1.61e-17	AC098476.1	TEC
ENSG00000184489	4.82288	0.035582	PTP4A3	protein_coding
ENSG00000177602	4.79963	1.96e-264	HASPIN	protein_coding
ENSG00000260253	4.7659	0.0355472	AC084262.1	lncRNA
ENSG00000149635	4.76537	0.0334182	OCSTAMP	protein_coding
ENSG00000237667	4.76372	0.00783255	LINC01115	lncRNA
ENSG00000250596	4.74926	0.0247605	AC096751.1	transcribed_processed_pseudogene
ENSG00000188603	4.7487	4.96e-75	CLN3	protein_coding
ENSG00000254536	4.74121	0.0437311	AL360181.3	protein_coding
ENSG00000278829	4.7362	0.00910262	AC099811.5	lncRNA
ENSG00000258407	4.72548	1.15e-11	AL157955.1	lncRNA
ENSG00000179388	4.72343	0.029577	EGR3	protein_coding
ENSG00000180573	4.72146	0.03931	HIST1H2AC	protein_coding
ENSG00000262188	4.71236	2.65e-05	LINC01978	lncRNA
ENSG00000130294	4.6972	0.00924807	KIF1A	protein_coding
ENSG00000180549	4.69171	9.74e-07	FUT7	protein_coding
ENSG00000065361	4.68904	0.0296509	ERBB3	protein_coding
ENSG00000160888	4.67467	7.79e-58	IER2	protein_coding
ENSG00000115705	4.67415	0.043383	TPO	protein_coding
ENSG00000177406	4.66305	0.00127188	AC021054.1	lncRNA
ENSG00000223387	4.66204	0.00123313	LINC02068	lncRNA
ENSG00000232401	4.6538	0.0433262	LINC00112	lncRNA
ENSG00000254295	4.63737	0.0483007	AC008429.3	lncRNA
ENSG00000119714	4.6308	1.4e-63	GPR68	protein_coding
ENSG00000152784	4.56427	0	PRDM8	protein_coding
ENSG00000151612	4.56323	0.0485567	ZNF827	protein_coding
ENSG00000266088	4.55985	0.0182601	AC004585.1	lncRNA
ENSG00000167244	4.54531	0.0172676	IGF2	protein_coding
ENSG00000259982	4.52668	0.00276638	CDC37P1	processed_pseudogene
ENSG00000166750	4.51759	2.61e-44	SLFN5	protein_coding
ENSG00000271680	4.51116	0.0184167	AC098935.2	processed_pseudogene
ENSG00000267598	4.50996	0	AC011446.2	lncRNA
ENSG00000155659	4.50542	0.00171832	VSIG4	protein_coding
ENSG00000136002	4.44749	2.49e-51	ARHGEF4	protein_coding
ENSG00000273443	4.44536	2.3e-21	AL645608.8	lncRNA
ENSG00000214894	4.41847	0.0351961	LINC00243	lncRNA
ENSG00000166387	4.3977	0.0369221	PPFIBP2	protein_coding
ENSG00000280913	4.39353	0.000978389	CTSLP3	transcribed_unprocessed_pseudogene
ENSG00000226945	4.39277	0.0266539	AC098935.1	processed_pseudogene
ENSG00000101665	4.32567	0.0219237	SMAD7	protein_coding
ENSG00000126561	4.32427	4.42e-57	STAT5A	protein_coding
ENSG00000160202	4.31934	0.029692	CRYAA	protein_coding
ENSG00000254602	4.31491	0.0244246	AP000662.1	lncRNA
ENSG00000235101	4.31186	0.0299945	SETP9	transcribed_processed_pseudogene
ENSG00000257453	4.28163	2.84e-46	AC011611.3	lncRNA
ENSG00000284638	4.26195	2.9e-05	AC005551.1	protein_coding
ENSG00000274536	4.25325	2.1e-06	AL034397.3	lncRNA
ENSG00000177469	4.25002	0.037895	CAVIN1	protein_coding
ENSG00000168237	4.23728	1.38e-07	GLYCTK	protein_coding
ENSG00000158555	4.22084	0.0101799	GDPD5	protein_coding
ENSG00000277147	4.20976	2.22e-16	LINC00869	transcribed_unprocessed_pseudogene
ENSG00000196421	4.19309	6.55e-46	C20orf204	protein_coding
ENSG00000115155	4.19102	0.00128975	OTOF	protein_coding
ENSG00000184730	4.18402	0.000633158	APOBR	protein_coding
ENSG00000161031	4.18005	5.12e-06	PGLYRP2	protein_coding
ENSG00000165802	4.17918	0.047505	NSMF	protein_coding
ENSG00000259863	4.17434	1.05e-17	SH3RF3-AS1	lncRNA
ENSG00000206052	4.1591	2.39e-87	DOK6	protein_coding
ENSG00000183798	4.15827	6.37e-07	EMILIN3	protein_coding
ENSG00000176438	4.15746	0.0205841	SYNE3	protein_coding
ENSG00000261089	4.13285	0.0138368	CDC37P2	processed_pseudogene
ENSG00000101445	4.12619	7.13e-06	PPP1R16B	protein_coding
ENSG00000198520	4.12398	0.000107402	ARMH1	protein_coding
ENSG00000138642	4.12192	0.0217501	HERC6	protein_coding
ENSG00000138835	4.12098	0.000343653	RGS3	protein_coding
ENSG00000143507	4.10122	0.0280021	DUSP10	protein_coding
ENSG00000279699	4.09597	0.000153805	AC004264.2	TEC
ENSG00000144868	4.08368	6.84e-14	TMEM108	protein_coding
ENSG00000268810	4.07651	2.06e-130	AC007193.1	lncRNA
ENSG00000123453	4.0586	2.85e-89	SARDH	protein_coding
ENSG00000183307	4.05071	0.000985129	TMEM121B	protein_coding
ENSG00000056558	4.04545	3.2e-06	TRAF1	protein_coding
ENSG00000183570	4.03397	5.77e-08	PCBP3	protein_coding
ENSG00000159840	4.01794	8.03e-25	ZYX	protein_coding
ENSG00000260249	4.00187	0.00179161	AC007608.3	lncRNA
ENSG00000271857	3.98983	0.0136927	AL096865.1	lncRNA
ENSG00000265666	3.98825	4.73e-08	RARA-AS1	lncRNA
ENSG00000261971	3.98015	5.27e-18	MMP25-AS1	lncRNA
ENSG00000188158	3.97353	0.000241114	NHS	protein_coding
ENSG00000229647	3.97184	0.0150706	MYOSLID	lncRNA
ENSG00000102471	3.96088	0.00113189	NDFIP2	protein_coding
ENSG00000101695	3.95473	0.00567843	RNF125	protein_coding
ENSG00000153363	3.93491	0.0112125	LINC00467	lncRNA
ENSG00000274383	3.92276	0.00245305	AC103691.1	lncRNA
ENSG00000136603	3.90558	5.21e-08	SKIL	protein_coding
ENSG00000185650	3.8994	3.45e-20	ZFP36L1	protein_coding
ENSG00000130590	3.89893	5.3e-50	SAMD10	protein_coding
ENSG00000169991	3.89717	6.27e-09	IFFO2	protein_coding
ENSG00000141485	3.88418	7.63e-05	SLC13A5	protein_coding
ENSG00000261794	3.88279	0.0253269	GOLGA8H	protein_coding
ENSG00000160588	3.87145	0.0396311	MPZL3	protein_coding
ENSG00000166173	3.85614	0.0253383	LARP6	protein_coding
ENSG00000149451	3.83352	3.05e-18	ADAM33	protein_coding
ENSG00000141337	3.82976	4.5e-19	ARSG	protein_coding
ENSG00000283189	3.82073	0.00226296	AC104452.1	protein_coding
ENSG00000197813	3.81544	0.0236108	AC011450.1	lncRNA
ENSG00000105997	3.79704	0.000353325	HOXA3	protein_coding
ENSG00000185271	3.78575	8.08e-06	KLHL33	protein_coding
ENSG00000103522	3.77849	1.61e-05	IL21R	protein_coding
ENSG00000139263	3.77133	0.0465793	LRIG3	protein_coding
ENSG00000196391	3.76371	0.0123193	ZNF774	protein_coding
ENSG00000278887	3.73639	0.0374419	AC106782.7	transcribed_unprocessed_pseudogene
ENSG00000279228	3.73639	0.0374419	AC133555.5	transcribed_unprocessed_pseudogene
ENSG00000173320	3.73278	7.31e-08	STOX2	protein_coding
ENSG00000158050	3.72946	3.53e-09	DUSP2	protein_coding
ENSG00000177409	3.70529	0.024418	SAMD9L	protein_coding
ENSG00000230371	3.68239	0.0353904	KARSP2	processed_pseudogene
ENSG00000145908	3.67083	6.86e-05	ZNF300	protein_coding
ENSG00000090924	3.66811	1.84e-17	PLEKHG2	protein_coding
ENSG00000279369	3.66505	1.35e-06	AC046185.3	TEC
ENSG00000254838	3.6385	0.00700399	GVINP1	transcribed_unprocessed_pseudogene
ENSG00000239257	3.62488	0.00867656	RPL23AP1	transcribed_processed_pseudogene
ENSG00000059804	3.61332	1.19e-09	SLC2A3	protein_coding
ENSG00000157873	3.60601	0.00196174	TNFRSF14	protein_coding
ENSG00000134504	3.59611	0.00869823	KCTD1	protein_coding
ENSG00000260372	3.59531	1.55e-38	AQP4-AS1	lncRNA
ENSG00000133816	3.5879	1.11e-09	MICAL2	protein_coding
ENSG00000135074	3.58765	0.0353803	ADAM19	protein_coding
ENSG00000163817	3.58084	0.0059114	SLC6A20	protein_coding
ENSG00000167895	3.57972	5.7e-163	TMC8	protein_coding
ENSG00000066294	3.56937	1.05e-08	CD84	protein_coding
ENSG00000015568	3.56668	0.00218857	RGPD5	protein_coding
ENSG00000013725	3.55849	3.25e-13	CD6	protein_coding
ENSG00000275131	3.54939	0.0146992	AC241952.1	transcribed_unprocessed_pseudogene
ENSG00000130813	3.53104	3.31e-33	C19orf66	protein_coding
ENSG00000205593	3.52751	0.0207997	DENND6B	protein_coding
ENSG00000279841	3.51749	1.46e-09	AC092135.3	TEC
ENSG00000162892	3.51407	4.39e-62	IL24	protein_coding
ENSG00000100156	3.51242	3.46e-38	SLC16A8	protein_coding
ENSG00000144152	3.50813	9.9e-16	FBLN7	protein_coding
ENSG00000274092	3.50443	2.62e-06	AC106739.1	lncRNA
ENSG00000105122	3.50251	3.34e-18	RASAL3	protein_coding
ENSG00000166546	3.50246	1.92e-05	BEAN1	protein_coding
ENSG00000255092	3.50061	0.0141895	AC010768.2	lncRNA
ENSG00000126218	3.49597	4.14e-54	F10	protein_coding
ENSG00000189060	3.47674	2.93e-57	H1F0	protein_coding
ENSG00000175147	3.46888	2.65e-09	TMEM51-AS1	lncRNA
ENSG00000260650	3.46715	0.00028393	AC010542.1	lncRNA
ENSG00000104946	3.45921	3.97e-28	TBC1D17	protein_coding
ENSG00000254693	3.4558	4.09e-106	AC010768.1	lncRNA
ENSG00000225460	3.43727	0.00520143	AL590233.1	processed_pseudogene
ENSG00000128298	3.43412	3.66e-14	BAIAP2L2	protein_coding
ENSG00000239732	3.43398	1.05e-17	TLR9	protein_coding
ENSG00000224846	3.4288	0.0216128	AL133351.1	lncRNA
ENSG00000162894	3.41762	0.000748628	FCMR	protein_coding
ENSG00000143847	3.41339	0.000847804	PPFIA4	protein_coding
ENSG00000187210	3.41069	0.0271884	GCNT1	protein_coding
ENSG00000162777	3.40977	0.00543327	DENND2D	protein_coding
ENSG00000234511	3.40232	2.61e-57	C5orf58	protein_coding
ENSG00000228278	3.40135	0.000386733	ORM2	protein_coding
ENSG00000107742	3.39492	0.0222333	SPOCK2	protein_coding
ENSG00000257607	3.3916	1.66e-08	AC073957.2	lncRNA
ENSG00000272341	3.39027	0.00016391	AL137003.2	lncRNA
ENSG00000129932	3.38604	1.95e-22	DOHH	protein_coding
ENSG00000172824	3.3816	0.00689859	CES4A	protein_coding
ENSG00000163359	3.37997	1.12e-17	COL6A3	protein_coding
ENSG00000255390	3.37158	2.22e-05	AC091564.4	lncRNA
ENSG00000173578	3.36814	0.00153755	XCR1	protein_coding
ENSG00000122224	3.36736	0.013573	LY9	protein_coding
ENSG00000198909	3.36209	5.3e-29	MAP3K3	protein_coding
ENSG00000245060	3.35922	0.00115633	LINC00847	lncRNA
ENSG00000228863	3.3563	1.41e-111	AL121985.1	lncRNA
ENSG00000123454	3.35487	7.23e-229	DBH	protein_coding
ENSG00000091592	3.33399	4.49e-06	NLRP1	protein_coding
ENSG00000100097	3.33366	1.82e-08	LGALS1	protein_coding
ENSG00000140853	3.33144	0.00189295	NLRC5	protein_coding
ENSG00000139629	3.31702	9.3e-11	GALNT6	protein_coding
ENSG00000280003	3.31666	0.0301784	AC097637.2	TEC
ENSG00000128564	3.31469	4.41e-06	VGF	protein_coding
ENSG00000276166	3.3132	0.0253383	AC092118.2	lncRNA
ENSG00000107485	3.30831	1.97e-21	GATA3	protein_coding
ENSG00000223804	3.30375	2.6e-27	AC244669.1	transcribed_unprocessed_pseudogene
ENSG00000236234	3.3031	0.0290441	AC091132.2	lncRNA
ENSG00000284669	3.29972	3.39e-18	AC092053.3	lncRNA
ENSG00000248717	3.29909	0.00237945	LINC02222	lncRNA
ENSG00000163346	3.29254	1.28e-29	PBXIP1	protein_coding
ENSG00000205683	3.28392	1.5e-10	DPF3	protein_coding
ENSG00000134107	3.26009	0.00249612	BHLHE40	protein_coding
ENSG00000162433	3.25753	0.000465162	AK4	protein_coding
ENSG00000172794	3.25596	1.55e-10	RAB37	protein_coding
ENSG00000117091	3.25154	1.7e-09	CD48	protein_coding
ENSG00000224272	3.24264	8.44e-06	AC131097.2	lncRNA
ENSG00000254680	3.23788	3.61e-53	AC079329.1	lncRNA
ENSG00000186350	3.22912	7.83e-16	RXRA	protein_coding
ENSG00000274712	3.22296	4.39e-10	AC005332.4	lncRNA
ENSG00000131018	3.22217	4.1e-08	SYNE1	protein_coding
ENSG00000231881	3.21592	0.0366378	AL109615.2	lncRNA
ENSG00000139044	3.21515	1.15e-05	B4GALNT3	protein_coding
ENSG00000132965	3.21479	2.23e-07	ALOX5AP	protein_coding
ENSG00000144645	3.21331	9.48e-21	OSBPL10	protein_coding
ENSG00000128016	3.20738	0.0176168	ZFP36	protein_coding
ENSG00000228804	3.20736	6.45e-21	AC072022.1	lncRNA
ENSG00000138964	3.1961	4.05e-13	PARVG	protein_coding
ENSG00000106665	3.18506	0.0130102	CLIP2	protein_coding
ENSG00000077238	3.17915	0.000789109	IL4R	protein_coding
ENSG00000043462	3.17895	6.59e-47	LCP2	protein_coding
ENSG00000141837	3.17723	1.75e-15	CACNA1A	protein_coding
ENSG00000260997	3.16729	3.59e-09	AC004847.1	lncRNA
ENSG00000152192	3.16619	1.06e-17	POU4F1	protein_coding
ENSG00000091831	3.16579	1.03e-09	ESR1	protein_coding
ENSG00000143554	3.1654	0.00686003	SLC27A3	protein_coding
ENSG00000279117	3.16403	0.000347137	AP001972.5	TEC
ENSG00000151131	3.15929	0.013691	C12orf45	protein_coding
ENSG00000265168	3.1565	2.19e-44	AC005726.4	lncRNA
ENSG00000139636	3.15638	0.000230815	LMBR1L	protein_coding
ENSG00000198933	3.15102	0.00942249	TBKBP1	protein_coding
ENSG00000237499	3.11744	1.17e-14	AL357060.1	lncRNA
ENSG00000279933	3.11485	6.39e-298	AL031595.1	TEC
ENSG00000259884	3.11198	1.03e-86	AC025259.3	lncRNA
ENSG00000133056	3.10919	1.03e-13	PIK3C2B	protein_coding
ENSG00000163874	3.10146	0.00228453	ZC3H12A	protein_coding
ENSG00000125084	3.0927	0.00730981	WNT1	protein_coding
ENSG00000227933	3.09058	3.62e-06	AL357874.1	lncRNA
ENSG00000120899	3.08783	6.9e-21	PTK2B	protein_coding
ENSG00000104722	3.08402	0.00403769	NEFM	protein_coding
ENSG00000189350	3.06997	0.0328018	TOGARAM2	protein_coding
ENSG00000226777	3.06957	0.00793385	FAM30A	lncRNA
ENSG00000262712	3.0682	7.46e-25	AC012676.1	lncRNA
ENSG00000219626	3.06808	0.000221536	FAM228B	protein_coding
ENSG00000185621	3.06545	1.38e-16	LMLN	protein_coding
ENSG00000137404	3.05986	1.38e-16	NRM	protein_coding
ENSG00000275395	3.05964	0.0436871	FCGBP	protein_coding
ENSG00000258944	3.05654	1.87e-19	AC004846.2	lncRNA
ENSG00000135482	3.04555	6.78e-15	ZC3H10	protein_coding
ENSG00000225864	3.04301	7.04e-66	AL645939.1	unprocessed_pseudogene
ENSG00000124334	3.0364	0.000106572	IL9R	protein_coding
ENSG00000196557	3.03334	8.24e-27	CACNA1H	protein_coding
ENSG00000283849	3.0315	8.68e-07	AC092053.2	lncRNA
ENSG00000079435	3.02074	5.39e-05	LIPE	protein_coding
ENSG00000088387	3.00704	0.000968521	DOCK9	protein_coding
ENSG00000268050	3.00461	1.08e-07	AL158151.3	lncRNA
ENSG00000078687	3.00142	4.29e-60	TNRC6C	protein_coding
ENSG00000280194	2.99051	1.78e-91	AD000864.1	TEC
ENSG00000114626	2.99036	0.0169855	ABTB1	protein_coding
ENSG00000130066	2.98125	0.000474746	SAT1	protein_coding
ENSG00000273597	2.9771	1.58e-10	AL355377.1	processed_pseudogene
ENSG00000211697	2.97172	0.00563495	TRGV5	TR_V_gene
ENSG00000204592	2.96987	4.86e-10	HLA-E	protein_coding
ENSG00000249087	2.96569	1.29e-10	ZNF436-AS1	lncRNA
ENSG00000149260	2.95998	0.0160085	CAPN5	protein_coding
ENSG00000171956	2.95968	0.00136826	FOXB1	protein_coding
ENSG00000160255	2.95681	1.94e-42	ITGB2	protein_coding
ENSG00000272168	2.95329	3.66e-66	CASC15	lncRNA
ENSG00000163513	2.94706	1.18e-09	TGFBR2	protein_coding
ENSG00000135503	2.94459	6.02e-14	ACVR1B	protein_coding
ENSG00000226673	2.93338	0.00589045	LINC01108	lncRNA
ENSG00000177494	2.93216	0.00292664	ZBED2	protein_coding
ENSG00000136378	2.93127	0.0438903	ADAMTS7	protein_coding
ENSG00000235641	2.92938	7.5e-09	LINC00484	lncRNA
ENSG00000231393	2.92643	1.11e-06	AL357874.2	lncRNA
ENSG00000085117	2.9171	2.05e-09	CD82	protein_coding
ENSG00000268041	2.91102	2.17e-07	AC010616.1	protein_coding
ENSG00000245904	2.91028	1.44e-82	AC025164.1	lncRNA
ENSG00000204666	2.90892	0.0161869	AC010624.1	lncRNA
ENSG00000150637	2.90726	4.1e-13	CD226	protein_coding
ENSG00000259468	2.8921	7.07e-32	AC079203.2	lncRNA
ENSG00000188396	2.88299	0.0206959	TCTEX1D4	protein_coding
ENSG00000226330	2.8772	0.000107756	AL606489.1	lncRNA
ENSG00000238164	2.87637	8.85e-11	TNFRSF14-AS1	lncRNA
ENSG00000267218	2.87424	0.000263386	AC005336.2	processed_pseudogene
ENSG00000267016	2.8725	5.09e-06	AC111170.1	lncRNA
ENSG00000152256	2.86405	3.8e-09	PDK1	protein_coding
ENSG00000227999	2.86381	0.0444211	MTND5P1	processed_pseudogene
ENSG00000138030	2.86185	0.00568001	KHK	protein_coding
ENSG00000132530	2.85872	0.0143143	XAF1	protein_coding
ENSG00000223668	2.8585	0.0433262	EEF1A1P24	processed_pseudogene
ENSG00000139289	2.85369	0.00492364	PHLDA1	protein_coding
ENSG00000104043	2.85326	1.17e-61	ATP8B4	protein_coding
ENSG00000103351	2.85192	7.92e-76	CLUAP1	protein_coding
ENSG00000184293	2.84864	0.0277739	CLECL1	protein_coding
ENSG00000203497	2.84564	0.0216128	PDCD4-AS1	lncRNA
ENSG00000133612	2.84317	7.13e-13	AGAP3	protein_coding
ENSG00000141293	2.84221	2.2e-06	SKAP1	protein_coding
ENSG00000248905	2.84028	0.0366008	FMN1	protein_coding
ENSG00000100092	2.8327	5.33e-06	SH3BP1	protein_coding
ENSG00000226239	2.82554	4.9e-10	AL031658.1	lncRNA
ENSG00000226455	2.82082	1.74e-32	AL121787.1	lncRNA
ENSG00000222047	2.818	0.0235537	C10orf55	protein_coding
ENSG00000230638	2.8165	0.00269242	AL445933.1	processed_pseudogene
ENSG00000211699	2.81099	1.19e-23	TRGV3	TR_V_gene
ENSG00000230461	2.81041	0.000195197	PROX1-AS1	lncRNA
ENSG00000274020	2.79691	8.79e-13	LINC01138	lncRNA
ENSG00000140519	2.79425	0.000372724	RHCG	protein_coding
ENSG00000006062	2.78736	2.22e-30	MAP3K14	protein_coding
ENSG00000225756	2.78653	0.0137072	DBH-AS1	lncRNA
ENSG00000265100	2.78336	1.25e-09	AC005332.1	lncRNA
ENSG00000155666	2.78231	7.47e-23	KDM8	protein_coding
ENSG00000141506	2.7777	0.00688709	PIK3R5	protein_coding
ENSG00000107719	2.77507	9.58e-05	PALD1	protein_coding
ENSG00000180644	2.76538	0.0189982	PRF1	protein_coding
ENSG00000261552	2.76271	2.03e-221	AC109460.4	lncRNA
ENSG00000134825	2.76177	3.55e-13	TMEM258	protein_coding
ENSG00000275557	2.7512	1.98e-16	AC242842.1	lncRNA
ENSG00000168209	2.7477	1.9e-05	DDIT4	protein_coding
ENSG00000172554	2.74516	0.0126809	SNTG2	protein_coding
ENSG00000122223	2.74061	8.24e-06	CD244	protein_coding
ENSG00000229047	2.74059	0.00384481	AF127577.1	lncRNA
ENSG00000204055	2.73827	2.99e-46	AL158151.1	lncRNA
ENSG00000224729	2.73452	0.00452539	PCOLCE-AS1	lncRNA
ENSG00000005073	2.73376	0.00156493	HOXA11	protein_coding
ENSG00000253882	2.73082	0.00136626	AC099548.2	transcribed_unprocessed_pseudogene
ENSG00000173421	2.7195	0.00344957	CCDC36	protein_coding
ENSG00000130520	2.71764	2.22e-30	LSM4	protein_coding
ENSG00000095932	2.71754	9.11e-11	SMIM24	protein_coding
ENSG00000005379	2.71665	1.35e-05	TSPOAP1	protein_coding
ENSG00000279410	2.70318	0.0026414	AC099494.1	TEC
ENSG00000137409	2.70123	5.5e-20	MTCH1	protein_coding
ENSG00000265206	2.70114	2.05e-11	AC004687.1	lncRNA
ENSG00000176142	2.70043	5.33e-08	TMEM39A	protein_coding
ENSG00000181409	2.69266	0.0258704	AATK	protein_coding
ENSG00000271776	2.68614	2.17e-165	AL445209.1	lncRNA
ENSG00000171488	2.68597	0.00427087	LRRC8C	protein_coding
ENSG00000146112	2.6829	5.84e-24	PPP1R18	protein_coding
ENSG00000123989	2.68144	1.33e-06	CHPF	protein_coding
ENSG00000122367	2.68045	0.000112765	LDB3	protein_coding
ENSG00000163171	2.66222	0.0260519	CDC42EP3	protein_coding
ENSG00000235010	2.66099	0.0127507	AL512622.1	lncRNA
ENSG00000261067	2.65624	4.76e-08	AC109460.3	lncRNA
ENSG00000110934	2.65394	4.09e-12	BIN2	protein_coding
ENSG00000261654	2.65301	0.000365888	AL360270.2	lncRNA
ENSG00000165507	2.65096	1.45e-10	DEPP1	protein_coding
ENSG00000131759	2.64996	4.92e-05	RARA	protein_coding
ENSG00000114026	2.64693	1.19e-19	OGG1	protein_coding
ENSG00000107331	2.6354	0.00507946	ABCA2	protein_coding
ENSG00000085733	2.63514	0.00113416	CTTN	protein_coding
ENSG00000172409	2.63457	0.0155858	CLP1	protein_coding
ENSG00000152464	2.6343	3.85e-62	RPP38	protein_coding
ENSG00000267448	2.63369	2.12e-07	AC010649.1	lncRNA
ENSG00000184470	2.63257	5.97e-28	TXNRD2	protein_coding
ENSG00000184451	2.63234	0.000234678	CCR10	protein_coding
ENSG00000174990	2.63037	0.00943516	CA5A	protein_coding
ENSG00000164530	2.63034	0.0112316	PI16	protein_coding
ENSG00000184361	2.62781	1.43e-12	SPATA32	protein_coding
ENSG00000140950	2.62643	0.0252454	MEAK7	protein_coding
ENSG00000153339	2.62182	6.92e-07	TRAPPC8	protein_coding
ENSG00000171840	2.61722	3.69e-10	NINJ2	protein_coding
ENSG00000227039	2.61668	3.67e-08	ITGB2-AS1	lncRNA
ENSG00000162490	2.61339	0.00038313	DRAXIN	protein_coding
ENSG00000239521	2.61161	2.09e-63	CASTOR3	protein_coding
ENSG00000272419	2.60833	5.52e-13	LINC01145	transcribed_unprocessed_pseudogene
ENSG00000072110	2.60007	3.45e-21	ACTN1	protein_coding
ENSG00000166165	2.59703	1.46e-07	CKB	protein_coding
ENSG00000125462	2.59278	0.00185579	C1orf61	protein_coding
ENSG00000124243	2.59237	1.49e-279	BCAS4	protein_coding
ENSG00000151079	2.58111	5.29e-199	KCNA6	protein_coding
ENSG00000105429	2.58029	0.00830646	MEGF8	protein_coding
ENSG00000167912	2.56821	7.82e-14	AC090152.1	lncRNA
ENSG00000276691	2.56549	1.57e-12	AC004466.3	lncRNA
ENSG00000264739	2.56134	4.07e-05	AC093484.2	lncRNA
ENSG00000158714	2.55716	2.61e-16	SLAMF8	protein_coding
ENSG00000105639	2.55482	0.032473	JAK3	protein_coding
ENSG00000070882	2.54972	1.69e-07	OSBPL3	protein_coding
ENSG00000103047	2.54971	0.0450579	TANGO6	protein_coding
ENSG00000205710	2.54469	1.81e-05	C17orf107	protein_coding
ENSG00000020129	2.53183	1.64e-06	NCDN	protein_coding
ENSG00000181800	2.52977	1.37e-21	CELF2-AS1	lncRNA
ENSG00000254844	2.52689	2.33e-12	AP000757.2	lncRNA
ENSG00000204420	2.52652	2.73e-07	MPIG6B	protein_coding
ENSG00000227212	2.52461	0.000176713	PFN1P6	processed_pseudogene
ENSG00000263677	2.52381	1.74e-05	AC012588.1	lncRNA
ENSG00000048052	2.52065	0.00668669	HDAC9	protein_coding
ENSG00000204044	2.51835	5.9e-18	SLC12A5-AS1	lncRNA
ENSG00000185101	2.51644	8.98e-17	ANO9	protein_coding
ENSG00000197653	2.51425	7.82e-40	DNAH10	protein_coding
ENSG00000130643	2.51346	0.0313481	CALY	protein_coding
ENSG00000246575	2.51159	5.39e-10	AC093162.2	unprocessed_pseudogene
ENSG00000115525	2.51069	0.047943	ST3GAL5	protein_coding
ENSG00000204851	2.50885	7.39e-16	PNMA8B	protein_coding
ENSG00000196712	2.50766	6.59e-10	NF1	protein_coding
ENSG00000278730	2.50656	4.42e-06	AC005332.6	lncRNA
ENSG00000174004	2.50353	5.1e-12	NRROS	protein_coding
ENSG00000227540	2.50148	0.00272796	AC016394.1	lncRNA
ENSG00000273828	2.49074	0.0282423	AL133227.1	lncRNA
ENSG00000170464	2.48913	0.000120181	DNAJC18	protein_coding
ENSG00000185905	2.48874	0.00320819	C16orf54	protein_coding
ENSG00000284606	2.48764	0.0480197	AC105233.5	lncRNA
ENSG00000260719	2.48689	0.000571089	AC009133.3	lncRNA
ENSG00000116151	2.4848	0.00147681	MORN1	protein_coding
ENSG00000135587	2.4813	0.011666	SMPD2	protein_coding
ENSG00000144655	2.48047	0.00126562	CSRNP1	protein_coding
ENSG00000153283	2.47792	5.98e-05	CD96	protein_coding
ENSG00000138764	2.47784	1.81e-05	CCNG2	protein_coding
ENSG00000126775	2.47762	9.4e-13	ATG14	protein_coding
ENSG00000198039	2.47593	0.0168119	AC092161.1	protein_coding
ENSG00000154642	2.47422	7.21e-05	C21orf91	protein_coding
ENSG00000160191	2.47354	0.0325321	PDE9A	protein_coding
ENSG00000146278	2.47313	0.00230191	PNRC1	protein_coding
ENSG00000237914	2.47209	0.000481475	SIRPG-AS1	lncRNA
ENSG00000012822	2.47135	1.09e-05	CALCOCO1	protein_coding
ENSG00000279182	2.46718	0.049285	CR559946.2	lncRNA
ENSG00000124942	2.46686	0.0311923	AHNAK	protein_coding
ENSG00000188004	2.46535	4.81e-07	SNHG28	lncRNA
ENSG00000136286	2.46399	5.19e-27	MYO1G	protein_coding
ENSG00000099992	2.45779	0.00103716	TBC1D10A	protein_coding
ENSG00000099337	2.45544	0.0185449	KCNK6	protein_coding
ENSG00000214922	2.45405	0.0461428	HLA-F-AS1	lncRNA
ENSG00000205542	2.45399	1.1e-22	TMSB4X	protein_coding
ENSG00000124915	2.45392	0.00162766	DKFZP434K028	lncRNA
ENSG00000117318	2.45361	3.79e-07	ID3	protein_coding
ENSG00000278330	2.45324	9.62e-12	AC018529.2	lncRNA
ENSG00000181666	2.45262	0.0135443	ZNF875	protein_coding
ENSG00000197147	2.44813	3.99e-05	LRRC8B	protein_coding
ENSG00000259772	2.44443	0.00134249	AC012236.1	lncRNA
ENSG00000224791	2.44021	0.0277482	KRT18P39	processed_pseudogene
ENSG00000279901	2.43149	0.0263375	AC092117.2	TEC
ENSG00000085871	2.42365	0.0103163	MGST2	protein_coding
ENSG00000141524	2.42024	1.71e-77	TMC6	protein_coding
ENSG00000254941	2.41771	0.0437108	AP000866.4	processed_pseudogene
ENSG00000283036	2.408	0.0388525	LINC01988	lncRNA
ENSG00000073849	2.39748	3.96e-11	ST6GAL1	protein_coding
ENSG00000141527	2.39712	9.23e-10	CARD14	protein_coding
ENSG00000130827	2.39636	0.0263478	PLXNA3	protein_coding
ENSG00000231858	2.39007	0.00600412	AC067945.3	lncRNA
ENSG00000146221	2.38739	1.55e-37	TCTE1	protein_coding
ENSG00000280138	2.38484	0.0179713	AC027290.2	TEC
ENSG00000214049	2.38064	0.0107319	UCA1	lncRNA
ENSG00000169668	2.38057	5.99e-06	BCRP2	transcribed_unprocessed_pseudogene
ENSG00000271581	2.3771	2.01e-147	AL671883.2	unprocessed_pseudogene
ENSG00000163818	2.37485	5.86e-06	LZTFL1	protein_coding
ENSG00000205089	2.37313	6.71e-32	CCNI2	protein_coding
ENSG00000255874	2.36597	0.00503691	LINC00346	lncRNA
ENSG00000266173	2.36534	2.89e-21	STRADA	protein_coding
ENSG00000198106	2.36504	0.0392263	AC025279.1	lncRNA
ENSG00000175040	2.36473	7.32e-13	CHST2	protein_coding
ENSG00000261465	2.35864	0.0234161	AC099518.4	lncRNA
ENSG00000112182	2.35811	0.00678979	BACH2	protein_coding
ENSG00000145113	2.35691	7.96e-06	MUC4	protein_coding
ENSG00000128340	2.35277	1.01e-05	RAC2	protein_coding
ENSG00000179057	2.34987	2.57e-05	IGSF22	protein_coding
ENSG00000213722	2.34781	0.0288173	DDAH2	protein_coding
ENSG00000042445	2.34643	2.6e-17	RETSAT	protein_coding
ENSG00000104327	2.34155	0.00897842	CALB1	protein_coding
ENSG00000169398	2.34115	0.0420414	PTK2	protein_coding
ENSG00000132003	2.34023	0.0177279	ZSWIM4	protein_coding
ENSG00000281383	2.33666	0.0411472	FP671120.5	lncRNA
ENSG00000081692	2.33147	0.0015635	JMJD4	protein_coding
ENSG00000175894	2.33113	0.0107577	TSPEAR	protein_coding
ENSG00000279592	2.32853	3.12e-56	AC010653.2	TEC
ENSG00000136490	2.32633	2.49e-59	LIMD2	protein_coding
ENSG00000232237	2.32562	0.0313806	ASCL5	protein_coding
ENSG00000166886	2.32482	1.86e-20	NAB2	protein_coding
ENSG00000260285	2.31999	2.89e-17	AL133367.1	lncRNA
ENSG00000132334	2.31546	0.000148571	PTPRE	protein_coding
ENSG00000140955	2.31546	6.56e-15	ADAD2	protein_coding
ENSG00000011590	2.31195	0.000617274	ZBTB32	protein_coding
ENSG00000166501	2.30871	6.86e-17	PRKCB	protein_coding
ENSG00000266338	2.30615	0.0146216	NBPF15	protein_coding
ENSG00000160185	2.30282	0.000111138	UBASH3A	protein_coding
ENSG00000170382	2.29825	2.06e-05	LRRN2	protein_coding
ENSG00000130035	2.29807	2.77e-42	GALNT8	protein_coding
ENSG00000211698	2.29057	2.22e-14	TRGV4	TR_V_gene
ENSG00000116819	2.27534	9.35e-15	TFAP2E	protein_coding
ENSG00000266844	2.27442	0.000555816	AC093330.1	lncRNA
ENSG00000162511	2.27409	7.24e-10	LAPTM5	protein_coding
ENSG00000232133	2.27213	3.75e-39	IMPDH1P10	processed_pseudogene
ENSG00000221496	2.27117	0.000191814	RF00012	snoRNA
ENSG00000172543	2.27106	0.00920506	CTSW	protein_coding
ENSG00000280011	2.26729	0.011685	AL031595.2	lncRNA
ENSG00000163357	2.26706	0.00099017	DCST1	protein_coding
ENSG00000154545	2.26587	0.0432688	MAGED4	protein_coding
ENSG00000115425	2.26432	0.00330584	PECR	protein_coding
ENSG00000176715	2.26134	5.62e-17	ACSF3	protein_coding
ENSG00000280071	2.25461	0.0226723	GATD3B	protein_coding
ENSG00000211445	2.25112	3.85e-05	GPX3	protein_coding
ENSG00000142252	2.25012	4.66e-14	GEMIN7	protein_coding
ENSG00000184584	2.24997	1.17e-05	TMEM173	protein_coding
ENSG00000108932	2.24883	0.018425	SLC16A6	protein_coding
ENSG00000277734	2.24849	0.0317233	TRAC	TR_C_gene
ENSG00000174807	2.24743	0.00964205	CD248	protein_coding
ENSG00000198771	2.24136	5.7e-21	RCSD1	protein_coding
ENSG00000263505	2.23954	2.29e-13	AP005265.1	processed_pseudogene
ENSG00000116138	2.23523	0.00667478	DNAJC16	protein_coding
ENSG00000196517	2.23225	5e-08	SLC6A9	protein_coding
ENSG00000179820	2.23019	0.000714921	MYADM	protein_coding
ENSG00000205890	2.22772	5.89e-05	AC108134.1	lncRNA
ENSG00000254477	2.22276	0.0425983	AP000640.1	lncRNA
ENSG00000234961	2.22209	1.58e-167	AL133415.1	lncRNA
ENSG00000213658	2.222	5.3e-16	LAT	protein_coding
ENSG00000132692	2.22173	1.01e-17	BCAN	protein_coding
ENSG00000236213	2.2126	0.000638499	AC006369.1	lncRNA
ENSG00000229124	2.21084	3.76e-195	VIM-AS1	lncRNA
ENSG00000272211	2.20891	8.02e-08	AC114760.2	lncRNA
ENSG00000183688	2.20838	5.76e-05	RFLNB	protein_coding
ENSG00000105520	2.20592	0.0171689	PLPPR2	protein_coding
ENSG00000262768	2.20051	5.92e-07	AC100791.2	lncRNA
ENSG00000197324	2.19733	0.000185281	LRP10	protein_coding
ENSG00000072786	2.19261	0.000344251	STK10	protein_coding
ENSG00000261373	2.19061	4.21e-22	VPS9D1-AS1	lncRNA
ENSG00000070540	2.18982	2.07e-26	WIPI1	protein_coding
ENSG00000130518	2.18866	0.0116656	IQCN	protein_coding
ENSG00000006459	2.18816	0.000237628	KDM7A	protein_coding
ENSG00000172349	2.18284	1.4e-55	IL16	protein_coding
ENSG00000135677	2.17762	0.0013192	GNS	protein_coding
ENSG00000268069	2.1751	1.3e-90	AC004466.1	lncRNA
ENSG00000166548	2.17495	7.38e-06	TK2	protein_coding
ENSG00000269151	2.17401	6.6e-19	AC007193.3	lncRNA
ENSG00000230043	2.17247	3.8e-07	TMSB4XP6	processed_pseudogene
ENSG00000102890	2.16997	0.000467282	ELMO3	protein_coding
ENSG00000162510	2.16887	0.00034406	MATN1	protein_coding
ENSG00000267758	2.1688	0.00927196	AC099811.4	lncRNA
ENSG00000215795	2.16768	3.49e-05	AL390728.2	processed_pseudogene
ENSG00000088256	2.16702	2.01e-71	GNA11	protein_coding
ENSG00000135535	2.16606	7.49e-10	CD164	protein_coding
ENSG00000256235	2.16471	0.0204199	SMIM3	protein_coding
ENSG00000157429	2.16419	0.00432855	ZNF19	protein_coding
ENSG00000257365	2.16363	5.29e-10	FNTB	protein_coding
ENSG00000254429	2.15854	1.49e-35	AP001972.1	lncRNA
ENSG00000206503	2.15615	2.47e-23	HLA-A	protein_coding
ENSG00000233975	2.1557	0.000108	LINC02574	lncRNA
ENSG00000227507	2.15545	1.59e-08	LTB	protein_coding
ENSG00000116176	2.15516	0.00227512	TPSG1	protein_coding
ENSG00000173546	2.14645	0.00197497	CSPG4	protein_coding
ENSG00000158062	2.1458	2.66e-171	UBXN11	protein_coding
ENSG00000269926	2.14559	6e-99	DDIT4-AS1	lncRNA
ENSG00000136925	2.13696	2.51e-07	TSTD2	protein_coding
ENSG00000139651	2.136	8.16e-61	ZNF740	protein_coding
ENSG00000269886	2.13449	2.24e-27	AC022382.1	lncRNA
ENSG00000048707	2.13405	0.00208852	VPS13D	protein_coding
ENSG00000197665	2.13334	1.11e-07	AC007952.1	lncRNA
ENSG00000099817	2.13159	1.55e-49	POLR2E	protein_coding
ENSG00000211978	2.12966	0.0494749	IGHV5-78	IG_V_pseudogene
ENSG00000140396	2.12889	0.0069202	NCOA2	protein_coding
ENSG00000126861	2.12812	0.0290767	OMG	protein_coding
ENSG00000142303	2.12293	0.0433038	ADAMTS10	protein_coding
ENSG00000176597	2.11963	0.00010824	B3GNT5	protein_coding
ENSG00000259409	2.11496	7.42e-13	BMF-AS1	lncRNA
ENSG00000234745	2.11254	9.11e-06	HLA-B	protein_coding
ENSG00000197971	2.11073	3.47e-08	MBP	protein_coding
ENSG00000128285	2.10896	0.00976574	MCHR1	protein_coding
ENSG00000152284	2.106	4.28e-08	TCF7L1	protein_coding
ENSG00000198467	2.10022	0.000297616	TPM2	protein_coding
ENSG00000261416	2.09665	2.87e-17	AC012645.3	lncRNA
ENSG00000267750	2.09606	0.014048	RUNDC3A-AS1	lncRNA
ENSG00000167642	2.09476	0.00324217	SPINT2	protein_coding
ENSG00000163820	2.09152	1.75e-10	FYCO1	protein_coding
ENSG00000197321	2.09127	8.49e-12	SVIL	protein_coding
ENSG00000228157	2.09012	1.36e-20	AC007952.2	lncRNA
ENSG00000126353	2.08941	0.035582	CCR7	protein_coding
ENSG00000137094	2.08753	0.00540541	DNAJB5	protein_coding
ENSG00000270105	2.08683	0.0126305	AC136475.8	lncRNA
ENSG00000226963	2.08565	4.03e-14	AC078883.2	lncRNA
ENSG00000204852	2.0842	1.8e-35	TCTN1	protein_coding
ENSG00000126231	2.08331	5.78e-10	PROZ	protein_coding
ENSG00000261243	2.07827	0.0170992	AC022165.1	lncRNA
ENSG00000079337	2.07581	0.0106124	RAPGEF3	protein_coding
ENSG00000131558	2.07498	1.02e-113	EXOC4	protein_coding
ENSG00000142765	2.06728	0.00820539	SYTL1	protein_coding
ENSG00000095066	2.06693	4.31e-67	HOOK2	protein_coding
ENSG00000127824	2.06336	1.64e-09	TUBA4A	protein_coding
ENSG00000259218	2.05855	0.000923475	LINC00928	lncRNA
ENSG00000225871	2.05849	0.00638631	AC245100.2	processed_pseudogene
ENSG00000138593	2.05616	0.0199105	SECISBP2L	protein_coding
ENSG00000273032	2.05296	3.31e-08	DGCR9	lncRNA
ENSG00000142528	2.05197	1.66e-13	ZNF473	protein_coding
ENSG00000149577	2.05046	7.35e-19	SIDT2	protein_coding
ENSG00000274114	2.04944	6.72e-10	ALOX15P1	transcribed_unprocessed_pseudogene
ENSG00000164093	2.04858	0.0234373	PITX2	protein_coding
ENSG00000143382	2.04052	3.59e-09	ADAMTSL4	protein_coding
ENSG00000235674	2.03902	0.00135892	LDHAP2	processed_pseudogene
ENSG00000256576	2.03808	0.000727918	LINC02361	lncRNA
ENSG00000149591	2.03698	7.69e-27	TAGLN	protein_coding
ENSG00000064666	2.03496	3.94e-07	CNN2	protein_coding
ENSG00000205861	2.03391	6.48e-08	PCOTH	lncRNA
ENSG00000110844	2.03323	3.85e-76	PRPF40B	protein_coding
ENSG00000281103	2.03295	0.000143836	TRG-AS1	lncRNA
ENSG00000259813	2.02556	2.87e-22	AC138028.3	lncRNA
ENSG00000176293	2.0239	6.04e-54	ZNF135	protein_coding
ENSG00000009694	2.02081	2.26e-13	TENM1	protein_coding
ENSG00000226363	2.0189	0.0141463	HAGLROS	lncRNA
ENSG00000263235	2.01827	2.41e-08	AC006111.2	lncRNA
ENSG00000205885	2.01696	2.82e-07	C1RL-AS1	lncRNA
ENSG00000282988	2.01436	0.0363508	AL031777.3	protein_coding
ENSG00000168350	2.00853	3.41e-138	DEGS2	protein_coding
ENSG00000271670	2.00579	0.00113134	AC010998.2	lncRNA
ENSG00000173409	2.00494	0.0294539	ARV1	protein_coding
ENSG00000250616	2.00241	0.0275539	AC012645.1	lncRNA
ENSG00000135426	1.99969	2.04e-09	TESPA1	protein_coding
ENSG00000163565	1.99863	2.06e-08	IFI16	protein_coding
ENSG00000262319	1.9985	2.83e-22	AC007952.6	lncRNA
ENSG00000178809	1.99571	0.000852019	TRIM73	protein_coding
ENSG00000103489	1.99283	2.17e-11	XYLT1	protein_coding
ENSG00000261236	1.99013	3.76e-57	BOP1	protein_coding
ENSG00000136161	1.97767	0.00331736	RCBTB2	protein_coding
ENSG00000167371	1.97696	0.0216913	PRRT2	protein_coding
ENSG00000188404	1.97626	6.49e-05	SELL	protein_coding
ENSG00000125741	1.97405	8.67e-16	OPA3	protein_coding
ENSG00000115459	1.96857	4.66e-10	ELMOD3	protein_coding
ENSG00000262728	1.96385	0.0232738	AC123768.3	lncRNA
ENSG00000033627	1.96184	0.0011038	ATP6V0A1	protein_coding
ENSG00000229299	1.95593	0.0118322	AL121845.1	lncRNA
ENSG00000229043	1.95496	0.00171447	AC091729.3	lncRNA
ENSG00000160305	1.9498	0.022743	DIP2A	protein_coding
ENSG00000173875	1.94902	0.0131269	ZNF791	protein_coding
ENSG00000172175	1.9489	0.0402399	MALT1	protein_coding
ENSG00000135447	1.94816	1.45e-22	PPP1R1A	protein_coding
ENSG00000115297	1.94261	0.0104459	TLX2	protein_coding
ENSG00000187017	1.93827	8.48e-10	ESPN	protein_coding
ENSG00000093072	1.93698	0.0211956	ADA2	protein_coding
ENSG00000150457	1.9322	0.0113621	LATS2	protein_coding
ENSG00000104894	1.93215	0.000500921	CD37	protein_coding
ENSG00000160949	1.92969	6.66e-08	TONSL	protein_coding
ENSG00000178971	1.92685	0.00289924	CTC1	protein_coding
ENSG00000254963	1.92683	2.6e-07	AP001972.2	lncRNA
ENSG00000172578	1.92331	3.52e-05	KLHL6	protein_coding
ENSG00000161905	1.92056	0.0434759	ALOX15	protein_coding
ENSG00000240666	1.91665	0.0189268	MME-AS1	lncRNA
ENSG00000005882	1.91542	0.000637569	PDK2	protein_coding
ENSG00000164050	1.91376	0.00143019	PLXNB1	protein_coding
ENSG00000092067	1.91077	0.0256277	CEBPE	protein_coding
ENSG00000258197	1.91055	2.18e-06	NKX2-2-AS1	lncRNA
ENSG00000087074	1.90592	0.000466536	PPP1R15A	protein_coding
ENSG00000283537	1.90458	0.034435	AC073264.3	transcribed_unprocessed_pseudogene
ENSG00000081320	1.90217	1.25e-07	STK17B	protein_coding
ENSG00000231925	1.90096	1.56e-24	TAPBP	protein_coding
ENSG00000140400	1.89716	9.23e-10	MAN2C1	protein_coding
ENSG00000020633	1.89489	0.0369924	RUNX3	protein_coding
ENSG00000137802	1.89465	0.000891019	MAPKBP1	protein_coding
ENSG00000185187	1.88934	0.0244775	SIGIRR	protein_coding
ENSG00000227747	1.8881	0.0103567	AC096631.2	processed_pseudogene
ENSG00000137331	1.88751	1.06e-05	IER3	protein_coding
ENSG00000131409	1.88456	0.00223892	LRRC4B	protein_coding
ENSG00000151883	1.88359	7.53e-13	PARP8	protein_coding
ENSG00000267092	1.88228	0.000109457	AC027307.1	lncRNA
ENSG00000256806	1.88206	8.35e-49	C17orf100	protein_coding
ENSG00000184922	1.88078	2.71e-69	FMNL1	protein_coding
ENSG00000149609	1.87842	7.85e-05	C20orf144	protein_coding
ENSG00000211772	1.87415	4.24e-18	TRBC2	TR_C_gene
ENSG00000008323	1.87397	0.0441353	PLEKHG6	protein_coding
ENSG00000163516	1.87202	2.14e-09	ANKZF1	protein_coding
ENSG00000061273	1.87147	5.31e-22	HDAC7	protein_coding
ENSG00000002919	1.8695	0.00892189	SNX11	protein_coding
ENSG00000091409	1.86884	1.39e-06	ITGA6	protein_coding
ENSG00000167524	1.86841	0.0106743	RSKR	protein_coding
ENSG00000188554	1.86827	2.88e-05	NBR1	protein_coding
ENSG00000233306	1.86284	2.2e-07	TRGV2	TR_V_gene
ENSG00000171084	1.85821	0.000822501	FAM86JP	transcribed_unprocessed_pseudogene
ENSG00000279713	1.85445	8.82e-24	AC080038.4	TEC
ENSG00000228021	1.85431	0.000336011	AL158835.1	lncRNA
ENSG00000128463	1.85309	2.2e-08	EMC4	protein_coding
ENSG00000186591	1.85302	4.1e-17	UBE2H	protein_coding
ENSG00000136280	1.85038	0.0104462	CCM2	protein_coding
ENSG00000123329	1.85013	5.02e-05	ARHGAP9	protein_coding
ENSG00000211584	1.84692	2.38e-05	SLC48A1	protein_coding
ENSG00000180846	1.84681	0.0344598	CSNK1G2-AS1	lncRNA
ENSG00000196562	1.84518	0.0375344	SULF2	protein_coding
ENSG00000272114	1.84136	0.00322584	AL136131.3	lncRNA
ENSG00000261546	1.83679	2.13e-79	AC135782.3	lncRNA
ENSG00000143412	1.83181	5.48e-22	ANXA9	protein_coding
ENSG00000128294	1.82736	0.0360042	TPST2	protein_coding
ENSG00000168758	1.82658	0.00256755	SEMA4C	protein_coding
ENSG00000226252	1.82657	5.23e-93	AL135960.1	lncRNA
ENSG00000227766	1.82651	4.74e-118	AL671277.1	unprocessed_pseudogene
ENSG00000196405	1.82476	7.23e-18	EVL	protein_coding
ENSG00000120093	1.81576	2.87e-06	HOXB3	protein_coding
ENSG00000119242	1.81383	0.00314108	CCDC92	protein_coding
ENSG00000132204	1.8112	0.0280021	LINC00470	lncRNA
ENSG00000102984	1.81045	0.0392948	ZNF821	protein_coding
ENSG00000262312	1.80978	1.24e-26	AC004494.1	lncRNA
ENSG00000123810	1.80914	0.0015271	B9D2	protein_coding
ENSG00000143702	1.80891	0.000150374	CEP170	protein_coding
ENSG00000137312	1.80873	0.000170181	FLOT1	protein_coding
ENSG00000159899	1.80154	0.0213371	NPR2	protein_coding
ENSG00000072071	1.80139	2.74e-29	ADGRL1	protein_coding
ENSG00000115661	1.79763	0.0125607	STK16	protein_coding
ENSG00000160785	1.79457	0.00806338	SLC25A44	protein_coding
ENSG00000174483	1.7941	1.67e-05	BBS1	protein_coding
ENSG00000092929	1.79354	0.00234916	UNC13D	protein_coding
ENSG00000232220	1.78151	6.5e-51	AC008440.2	lncRNA
ENSG00000167220	1.77625	0.00429226	HDHD2	protein_coding
ENSG00000144118	1.77372	0.0296944	RALB	protein_coding
ENSG00000166359	1.77347	1.97e-07	WDR88	protein_coding
ENSG00000265399	1.77235	2.22e-14	AP005329.2	lncRNA
ENSG00000143537	1.77217	0.00190817	ADAM15	protein_coding
ENSG00000060558	1.77213	3e-05	GNA15	protein_coding
ENSG00000274752	1.76893	1.28e-27	TRBV12-3	TR_V_gene
ENSG00000169682	1.76787	0.000208849	SPNS1	protein_coding
ENSG00000204220	1.76665	2.77e-29	PFDN6	protein_coding
ENSG00000165650	1.76511	1.15e-10	PDZD8	protein_coding
ENSG00000008513	1.76385	0.0436579	ST3GAL1	protein_coding
ENSG00000282458	1.76199	9.61e-08	WASH5P	transcribed_processed_pseudogene
ENSG00000167380	1.76023	0.0328018	ZNF226	protein_coding
ENSG00000281538	1.76007	0.000419661	AC254562.3	lncRNA
ENSG00000119321	1.75976	3.29e-80	FKBP15	protein_coding
ENSG00000137642	1.75771	0.0125889	SORL1	protein_coding
ENSG00000272333	1.75757	2.44e-06	KMT2B	protein_coding
ENSG00000128268	1.75713	4.16e-05	MGAT3	protein_coding
ENSG00000158480	1.75711	0.0425851	SPATA2	protein_coding
ENSG00000125779	1.75523	1.56e-48	PANK2	protein_coding
ENSG00000186399	1.75431	0.000817005	GOLGA8R	protein_coding
ENSG00000269050	1.75319	2.38e-08	AC011455.1	lncRNA
ENSG00000142669	1.75298	1.58e-06	SH3BGRL3	protein_coding
ENSG00000111481	1.74878	7.69e-07	COPZ1	protein_coding
ENSG00000183604	1.74822	0.0367044	SMG1P5	transcribed_unprocessed_pseudogene
ENSG00000144597	1.74746	1.64e-09	EAF1	protein_coding
ENSG00000281856	1.74549	7.77e-05	AC106017.2	lncRNA
ENSG00000132819	1.74391	0.011403	RBM38	protein_coding
ENSG00000074356	1.74317	9.51e-06	NCBP3	protein_coding
ENSG00000059122	1.74099	0.000257053	FLYWCH1	protein_coding
ENSG00000182870	1.7353	0.0274058	GALNT9	protein_coding
ENSG00000213445	1.73189	0.00319788	SIPA1	protein_coding
ENSG00000033170	1.72759	5.22e-08	FUT8	protein_coding
ENSG00000196588	1.72594	4.67e-08	MRTFA	protein_coding
ENSG00000272588	1.72475	0.0189892	AC139887.4	lncRNA
ENSG00000273419	1.72368	1.93e-46	AC004877.1	lncRNA
ENSG00000255518	1.72274	0.00714803	NA	NA
ENSG00000008516	1.72072	7.05e-46	MMP25	protein_coding
ENSG00000211751	1.72055	1.24e-16	TRBC1	TR_C_gene
ENSG00000130363	1.71892	0.02255	RSPH3	protein_coding
ENSG00000134255	1.71784	2.12e-05	CEPT1	protein_coding
ENSG00000230149	1.7177	3.72e-36	AL021707.3	lncRNA
ENSG00000255737	1.71435	1.44e-81	AGAP2-AS1	lncRNA
ENSG00000107185	1.71435	7.62e-05	RGP1	protein_coding
ENSG00000152193	1.71431	0.00190561	RNF219	protein_coding
ENSG00000231560	1.71403	0.00951331	CLEC12A-AS1	lncRNA
ENSG00000162729	1.71386	0.0173623	IGSF8	protein_coding
ENSG00000227799	1.71326	5.67e-09	AC012358.2	processed_pseudogene
ENSG00000122779	1.71312	0.00895127	TRIM24	protein_coding
ENSG00000156983	1.71004	0.00776666	BRPF1	protein_coding
ENSG00000126602	1.70873	3.58e-24	TRAP1	protein_coding
ENSG00000076928	1.70413	2.32e-14	ARHGEF1	protein_coding
ENSG00000145779	1.704	3.6e-05	TNFAIP8	protein_coding
ENSG00000231064	1.70308	2.65e-13	AC234582.1	lncRNA
ENSG00000232713	1.70279	0.00878597	AC010733.1	processed_pseudogene
ENSG00000064886	1.70186	5.14e-12	CHI3L2	protein_coding
ENSG00000150347	1.69361	3.56e-07	ARID5B	protein_coding
ENSG00000117298	1.69262	0.000200607	ECE1	protein_coding
ENSG00000273521	1.69252	4.49e-07	AL162274.1	lncRNA
ENSG00000141551	1.69209	8.55e-14	CSNK1D	protein_coding
ENSG00000267198	1.69126	5.03e-05	AC091132.4	lncRNA
ENSG00000074755	1.69054	0.0135701	ZZEF1	protein_coding
ENSG00000139626	1.68572	1.13e-10	ITGB7	protein_coding
ENSG00000232788	1.68144	9.35e-08	ITGA6-AS1	lncRNA
ENSG00000214193	1.67926	1.25e-06	SH3D21	protein_coding
ENSG00000180035	1.67904	4.56e-58	ZNF48	protein_coding
ENSG00000100211	1.67896	2.57e-10	CBY1	protein_coding
ENSG00000173442	1.67865	0.00219953	EHBP1L1	protein_coding
ENSG00000232470	1.67855	2.47e-06	AL136368.1	lncRNA
ENSG00000180233	1.67736	0.000328487	ZNRF2	protein_coding
ENSG00000104093	1.67569	0.0143333	DMXL2	protein_coding
ENSG00000243431	1.67444	0.0163412	RPL5P30	processed_pseudogene
ENSG00000129993	1.67358	0.000342874	CBFA2T3	protein_coding
ENSG00000145020	1.67176	0.00025015	AMT	protein_coding
ENSG00000280649	1.67112	0.00381498	AC245100.8	TEC
ENSG00000142798	1.66896	6.5e-08	HSPG2	protein_coding
ENSG00000225783	1.66865	4.01e-07	MIAT	lncRNA
ENSG00000178104	1.66768	0.00212657	PDE4DIP	protein_coding
ENSG00000102879	1.66503	2.54e-39	CORO1A	protein_coding
ENSG00000174885	1.66473	2.06e-05	NLRP6	protein_coding
ENSG00000011028	1.66463	0.0102389	AC080038.1	protein_coding
ENSG00000172938	1.6612	0.0229597	MRGPRD	protein_coding
ENSG00000165271	1.65941	0.00266248	NOL6	protein_coding
ENSG00000140545	1.6592	0.000456278	MFGE8	protein_coding
ENSG00000277299	1.65715	5.95e-17	AC084876.1	lncRNA
ENSG00000257824	1.65514	1.46e-27	AC068789.1	lncRNA
ENSG00000112584	1.6533	0.0280284	FAM120B	protein_coding
ENSG00000254815	1.65147	1.2e-09	AP006284.1	lncRNA
ENSG00000283674	1.65063	0.00365748	AC068587.4	lncRNA
ENSG00000233231	1.64921	1.01e-05	HNRNPA1P49	processed_pseudogene
ENSG00000139190	1.64769	3.69e-23	VAMP1	protein_coding
ENSG00000283787	1.64417	6.59e-32	PRR33	protein_coding
ENSG00000235582	1.64127	0.0136855	AL365258.2	processed_pseudogene
ENSG00000124766	1.63997	7.97e-34	SOX4	protein_coding
ENSG00000270231	1.6376	0.000120181	NBPF8	transcribed_unprocessed_pseudogene
ENSG00000132535	1.63681	4.37e-08	DLG4	protein_coding
ENSG00000122386	1.63639	0.0340276	ZNF205	protein_coding
ENSG00000253837	1.63491	0.00531405	AC090197.1	lncRNA
ENSG00000074855	1.63307	1.76e-16	ANO8	protein_coding
ENSG00000143851	1.63263	1.21e-12	PTPN7	protein_coding
ENSG00000142634	1.62911	2.89e-08	EFHD2	protein_coding
ENSG00000120963	1.62905	4.17e-08	ZNF706	protein_coding
ENSG00000240522	1.62716	0.000530327	RPL7AP10	processed_pseudogene
ENSG00000268518	1.62444	0.0395844	AC020909.3	lncRNA
ENSG00000003056	1.62102	1.13e-34	M6PR	protein_coding
ENSG00000100985	1.61967	0.00727858	MMP9	protein_coding
ENSG00000197093	1.61773	0.0214433	GAL3ST4	protein_coding
ENSG00000110315	1.61022	2.01e-09	RNF141	protein_coding
ENSG00000272661	1.61016	5.27e-18	AC021097.1	lncRNA
ENSG00000197548	1.61012	4.61e-106	ATG7	protein_coding
ENSG00000080947	1.6098	4.72e-07	CROCCP3	transcribed_unprocessed_pseudogene
ENSG00000173898	1.60967	0.00415226	SPTBN2	protein_coding
ENSG00000117139	1.60897	3.29e-05	KDM5B	protein_coding
ENSG00000277969	1.60728	4.64e-06	AC006449.6	lncRNA
ENSG00000158711	1.60629	6.9e-05	ELK4	protein_coding
ENSG00000149716	1.60468	0.02741	LTO1	protein_coding
ENSG00000267571	1.60346	2.57e-07	AC104532.2	lncRNA
ENSG00000177971	1.60237	5.85e-11	IMP3	protein_coding
ENSG00000155966	1.60131	1.39e-05	AFF2	protein_coding
ENSG00000100226	1.59435	1.24e-63	GTPBP1	protein_coding
ENSG00000171130	1.59349	1.08e-09	ATP6V0E2	protein_coding
ENSG00000139323	1.59181	0.0238528	POC1B	protein_coding
ENSG00000171606	1.59119	0.0404904	ZNF274	protein_coding
ENSG00000040531	1.58992	2.96e-07	CTNS	protein_coding
ENSG00000186834	1.58793	4.89e-12	HEXIM1	protein_coding
ENSG00000106479	1.58369	4.39e-10	ZNF862	protein_coding
ENSG00000188738	1.58328	0.0227719	FSIP2	protein_coding
ENSG00000233927	1.58278	6.6e-06	RPS28	protein_coding
ENSG00000137841	1.58255	0.0113002	PLCB2	protein_coding
ENSG00000162889	1.58095	5.84e-05	MAPKAPK2	protein_coding
ENSG00000002834	1.57983	7.43e-08	LASP1	protein_coding
ENSG00000279825	1.5784	2.2e-27	AC003957.1	TEC
ENSG00000266445	1.57708	0.0299992	NARF-AS1	lncRNA
ENSG00000100014	1.57472	0.00018687	SPECC1L	protein_coding
ENSG00000173757	1.57464	1.7e-06	STAT5B	protein_coding
ENSG00000267454	1.57345	0.0259907	ZNF582-AS1	lncRNA
ENSG00000272589	1.5708	2.88e-25	ZSWIM8-AS1	lncRNA
ENSG00000269300	1.56982	3.71e-08	AC008734.1	lncRNA
ENSG00000283480	1.56977	4e-58	AL512380.2	lncRNA
ENSG00000132481	1.56957	0.0285929	AC087289.1	protein_coding
ENSG00000162430	1.56739	0.000289205	SELENON	protein_coding
ENSG00000125875	1.56737	0.00266278	TBC1D20	protein_coding
ENSG00000223799	1.56701	5.19e-69	IL10RB-DT	lncRNA
ENSG00000142102	1.56395	0.000236421	PGGHG	protein_coding
ENSG00000273618	1.56143	0.0208434	AL135999.2	lncRNA
ENSG00000254340	1.56098	1.23e-11	AC022784.5	lncRNA
ENSG00000211456	1.56035	0.0126205	SACM1L	protein_coding
ENSG00000196547	1.55991	0.00083507	MAN2A2	protein_coding
ENSG00000265784	1.55927	6.17e-60	AC006441.3	lncRNA
ENSG00000255823	1.55743	0.000478881	MTRNR2L8	protein_coding
ENSG00000135317	1.55724	0.00737925	SNX14	protein_coding
ENSG00000171310	1.55576	7.57e-26	CHST11	protein_coding
ENSG00000073169	1.55563	1.45e-09	SELENOO	protein_coding
ENSG00000180139	1.5544	0.0231407	ACTA2-AS1	lncRNA
ENSG00000278224	1.55438	2.83e-12	PRICKLE4	protein_coding
ENSG00000275371	1.55432	6.15e-05	AC012645.4	lncRNA
ENSG00000153815	1.55404	0.00850421	CMIP	protein_coding
ENSG00000160602	1.55215	0.0337836	AC010761.1	protein_coding
ENSG00000147168	1.55182	1.93e-08	IL2RG	protein_coding
ENSG00000023892	1.55128	9.41e-10	DEF6	protein_coding
ENSG00000015133	1.54946	0.00205723	CCDC88C	protein_coding
ENSG00000178935	1.54832	0.000808826	ZNF552	protein_coding
ENSG00000033100	1.5466	0.0088992	CHPF2	protein_coding
ENSG00000232300	1.54564	6.64e-35	FAM215B	lncRNA
ENSG00000100345	1.54316	0.000386124	MYH9	protein_coding
ENSG00000236199	1.5416	0.0144322	AL359076.1	lncRNA
ENSG00000180182	1.53707	0.0120623	MED14	protein_coding
ENSG00000241666	1.53685	7.02e-10	AL031733.2	lncRNA
ENSG00000065357	1.53435	6.75e-07	DGKA	protein_coding
ENSG00000186603	1.53332	0.0222006	HPDL	protein_coding
ENSG00000078053	1.53122	6.28e-06	AMPH	protein_coding
ENSG00000168300	1.52736	0.0217288	PCMTD1	protein_coding
ENSG00000273151	1.52493	5.43e-70	AC073957.3	lncRNA
ENSG00000170949	1.52488	0.0372863	ZNF160	protein_coding
ENSG00000111679	1.52371	0.00205099	PTPN6	protein_coding
ENSG00000127314	1.52087	8.16e-09	RAP1B	protein_coding
ENSG00000279833	1.51938	1.05e-32	AL031846.2	lncRNA
ENSG00000160051	1.51933	2.27e-09	IQCC	protein_coding
ENSG00000261839	1.51398	0.00039906	AL358933.1	lncRNA
ENSG00000185669	1.51331	0.00537102	SNAI3	protein_coding
ENSG00000148671	1.51286	8.64e-15	ADIRF	protein_coding
ENSG00000147138	1.51009	0.00278155	GPR174	protein_coding
ENSG00000238018	1.50949	1.7e-28	AC093110.1	lncRNA
ENSG00000244491	1.5076	2.19e-48	AL021707.5	lncRNA
ENSG00000115216	1.5047	0.0104459	NRBP1	protein_coding
ENSG00000156381	1.50403	0.000664069	ANKRD9	protein_coding
ENSG00000170581	1.50349	0.0140109	STAT2	protein_coding
ENSG00000163527	1.50277	3.63e-18	STT3B	protein_coding
ENSG00000177051	1.50203	0.00863325	FBXO46	protein_coding
ENSG00000258315	1.50117	0.0131928	C17orf49	protein_coding
ENSG00000135596	1.49931	6.15e-18	MICAL1	protein_coding
ENSG00000279155	1.49881	0.0492412	AC233300.1	TEC
ENSG00000073050	1.4981	0.000635553	XRCC1	protein_coding
ENSG00000186174	1.494	0.000454367	BCL9L	protein_coding
ENSG00000266527	1.49397	2.18e-08	AC005697.2	lncRNA
ENSG00000161638	1.49387	0.0260519	ITGA5	protein_coding
ENSG00000197381	1.49381	0.00229122	ADARB1	protein_coding
ENSG00000139182	1.49364	0.00504754	CLSTN3	protein_coding
ENSG00000230325	1.4929	1.08e-05	AL359921.1	lncRNA
ENSG00000143819	1.48989	1.79e-06	EPHX1	protein_coding
ENSG00000066923	1.48976	4.25e-37	STAG3	protein_coding
ENSG00000153250	1.48932	0.00340069	RBMS1	protein_coding
ENSG00000154328	1.4878	0.00142133	NEIL2	protein_coding
ENSG00000261346	1.48722	2.25e-10	AC116348.3	lncRNA
ENSG00000267551	1.48602	1.46e-36	AC005264.1	lncRNA
ENSG00000183723	1.4846	0.0304713	CMTM4	protein_coding
ENSG00000213719	1.4809	3.08e-05	CLIC1	protein_coding
ENSG00000217801	1.47959	7.12e-07	AL390719.1	transcribed_unprocessed_pseudogene
ENSG00000163466	1.47908	6.49e-11	ARPC2	protein_coding
ENSG00000152818	1.47872	0.00953844	UTRN	protein_coding
ENSG00000143772	1.47728	0.0266873	ITPKB	protein_coding
ENSG00000233360	1.47657	3.11e-14	Z83844.2	lncRNA
ENSG00000113263	1.47403	0.000257053	ITK	protein_coding
ENSG00000011485	1.47319	0.000149282	PPP5C	protein_coding
ENSG00000140548	1.47283	2.36e-22	ZNF710	protein_coding
ENSG00000176472	1.47203	3.38e-10	ZNF575	protein_coding
ENSG00000228086	1.47193	0.0101799	AL589990.1	lncRNA
ENSG00000108819	1.47121	9.61e-08	PPP1R9B	protein_coding
ENSG00000135905	1.46981	0.000766351	DOCK10	protein_coding
ENSG00000107290	1.46981	0.00133391	SETX	protein_coding
ENSG00000237037	1.46473	1.34e-13	NDUFA6-DT	lncRNA
ENSG00000155903	1.46356	0.029577	RASA2	protein_coding
ENSG00000279019	1.46275	7.91e-05	AC009090.4	TEC
ENSG00000108469	1.4617	4.39e-13	RECQL5	protein_coding
ENSG00000185722	1.45985	0.0024927	ANKFY1	protein_coding
ENSG00000162923	1.45972	2.19e-05	WDR26	protein_coding
ENSG00000279174	1.45748	8.59e-13	AC104581.3	TEC
ENSG00000077044	1.45449	0.00657031	DGKD	protein_coding
ENSG00000236472	1.45143	3.09e-18	AC002401.1	lncRNA
ENSG00000138795	1.45022	5.64e-17	LEF1	protein_coding
ENSG00000267395	1.44847	1.67e-10	DM1-AS	lncRNA
ENSG00000257446	1.44595	2.75e-07	ZNF878	protein_coding
ENSG00000129103	1.44296	6.6e-10	SUMF2	protein_coding
ENSG00000261332	1.44167	1.51e-12	AC116348.2	lncRNA
ENSG00000132549	1.44157	0.00865629	VPS13B	protein_coding
ENSG00000105939	1.44109	0.000221948	ZC3HAV1	protein_coding
ENSG00000231419	1.44035	1.01e-23	LINC00689	lncRNA
ENSG00000279753	1.43822	9.45e-56	AC011558.1	TEC
ENSG00000147789	1.43707	1.33e-09	ZNF7	protein_coding
ENSG00000135778	1.43562	1.79e-10	NTPCR	protein_coding
ENSG00000187140	1.43547	1.53e-05	FOXD3	protein_coding
ENSG00000232021	1.43267	3.87e-65	LEF1-AS1	lncRNA
ENSG00000177380	1.43202	0.044649	PPFIA3	protein_coding
ENSG00000171466	1.43124	2.22e-07	ZNF562	protein_coding
ENSG00000039523	1.4285	1.79e-09	RIPOR1	protein_coding
ENSG00000277758	1.42825	0.00535299	FO681492.1	protein_coding
ENSG00000204176	1.42525	0.0104562	SYT15	protein_coding
ENSG00000172725	1.4251	2.76e-53	CORO1B	protein_coding
ENSG00000215039	1.42288	3.24e-05	CD27-AS1	lncRNA
ENSG00000272078	1.42287	3.75e-29	AL139423.1	lncRNA
ENSG00000176834	1.42133	0.0254338	VSIG10	protein_coding
ENSG00000077150	1.42104	0.0329887	NFKB2	protein_coding
ENSG00000233175	1.41915	1.01e-64	AC008105.1	lncRNA
ENSG00000169756	1.4188	0.0315044	LIMS1	protein_coding
ENSG00000005844	1.41806	0.000415394	ITGAL	protein_coding
ENSG00000104866	1.41528	0.00832397	PPP1R37	protein_coding
ENSG00000226029	1.41358	0.000147197	LINC01772	lncRNA
ENSG00000278977	1.41355	5.9e-11	AC003101.3	TEC
ENSG00000185404	1.41245	0.0163084	SP140L	protein_coding
ENSG00000130755	1.40969	0.00160353	GMFG	protein_coding
ENSG00000141854	1.40942	6.78e-05	MISP3	protein_coding
ENSG00000234377	1.40431	1.2e-67	RNF219-AS1	lncRNA
ENSG00000106991	1.40146	6.27e-12	ENG	protein_coding
ENSG00000108523	1.40052	0.000206093	RNF167	protein_coding
ENSG00000186017	1.39954	0.000990159	ZNF566	protein_coding
ENSG00000131400	1.3987	4.91e-16	NAPSA	protein_coding
ENSG00000101608	1.39594	8.68e-06	MYL12A	protein_coding
ENSG00000272916	1.39575	1.14e-22	AC022400.7	protein_coding
ENSG00000121053	1.39548	0.00018149	EPX	protein_coding
ENSG00000267705	1.38995	0.0170992	AC104365.3	lncRNA
ENSG00000226312	1.38941	0.023726	CFLAR-AS1	lncRNA
ENSG00000168517	1.38741	1.15e-07	HEXIM2	protein_coding
ENSG00000042493	1.38574	0.0273812	CAPG	protein_coding
ENSG00000149489	1.38262	5.37e-18	ROM1	protein_coding
ENSG00000116604	1.38111	0.0105427	MEF2D	protein_coding
ENSG00000184640	1.3778	4.18e-16	2023-09-09	protein_coding
ENSG00000106686	1.37778	4.99e-05	SPATA6L	protein_coding
ENSG00000171121	1.37644	1.72e-30	KCNMB3	protein_coding
ENSG00000251369	1.37522	6.32e-06	ZNF550	protein_coding
ENSG00000174516	1.37385	2.94e-05	PELI3	protein_coding
ENSG00000230869	1.37291	0.0340879	AGAP10P	unprocessed_pseudogene
ENSG00000160050	1.37246	6.35e-07	CCDC28B	protein_coding
ENSG00000100731	1.37025	0.00131401	PCNX1	protein_coding
ENSG00000255112	1.36846	0.0443954	CHMP1B	protein_coding
ENSG00000130402	1.36689	0.000343675	ACTN4	protein_coding
ENSG00000279716	1.36677	2.41e-41	AC006128.1	TEC
ENSG00000272558	1.36668	1.18e-09	U91328.2	lncRNA
ENSG00000004487	1.36638	7.28e-16	KDM1A	protein_coding
ENSG00000272367	1.36529	7.56e-13	NA	NA
ENSG00000101473	1.36348	0.0316788	ACOT8	protein_coding
ENSG00000116584	1.36335	1.44e-11	ARHGEF2	protein_coding
ENSG00000143624	1.35809	0.00914619	INTS3	protein_coding
ENSG00000213402	1.35781	2.65e-05	PTPRCAP	protein_coding
ENSG00000274425	1.3567	9.7e-63	AC114271.1	lncRNA
ENSG00000013563	1.3565	0.000249864	DNASE1L1	protein_coding
ENSG00000100083	1.35503	0.00640061	GGA1	protein_coding
ENSG00000159128	1.35204	0.0439288	IFNGR2	protein_coding
ENSG00000187325	1.35187	5.63e-07	TAF9B	protein_coding
ENSG00000111653	1.35178	0.00419066	ING4	protein_coding
ENSG00000183726	1.35133	1.49e-09	TMEM50A	protein_coding
ENSG00000264235	1.35097	1.51e-18	AP005329.1	lncRNA
ENSG00000235725	1.35037	0.0242294	AC007389.3	lncRNA
ENSG00000109775	1.35003	0.00033649	UFSP2	protein_coding
ENSG00000165125	1.3493	1.33e-05	TRPV6	protein_coding
ENSG00000164091	1.34602	0.000324213	WDR82	protein_coding
ENSG00000187951	1.34522	6.09e-05	AC091057.1	lncRNA
ENSG00000258177	1.34253	7.14e-05	AC008149.1	lncRNA
ENSG00000149499	1.34179	0.014048	EML3	protein_coding
ENSG00000170175	1.34158	6.16e-07	CHRNB1	protein_coding
ENSG00000205744	1.34135	0.0121069	DENND1C	protein_coding
ENSG00000125826	1.34128	0.00186999	RBCK1	protein_coding
ENSG00000173638	1.33935	1.91e-05	SLC19A1	protein_coding
ENSG00000237441	1.33857	0.00976574	RGL2	protein_coding
ENSG00000166925	1.33849	0.045897	TSC22D4	protein_coding
ENSG00000121931	1.33772	0.000122909	LRIF1	protein_coding
ENSG00000124151	1.33707	0.045106	NCOA3	protein_coding
ENSG00000280239	1.33649	2.19e-08	AC011498.7	TEC
ENSG00000164100	1.33293	0.040945	NDST3	protein_coding
ENSG00000072818	1.33207	3.37e-06	ACAP1	protein_coding
ENSG00000186812	1.33115	9.91e-14	ZNF397	protein_coding
ENSG00000136156	1.3309	0.000985129	ITM2B	protein_coding
ENSG00000272993	1.33085	0.0236108	NA	NA
ENSG00000178927	1.33008	0.00516067	CYBC1	protein_coding
ENSG00000183153	1.32947	1.31e-16	GJD3	protein_coding
ENSG00000003402	1.32853	1.11e-05	CFLAR	protein_coding
ENSG00000265218	1.32659	0.000627315	AC103810.2	lncRNA
ENSG00000167815	1.32633	0.0286647	PRDX2	protein_coding
ENSG00000215571	1.32454	0.0463326	GRK6P1	processed_pseudogene
ENSG00000267769	1.32246	0.00194365	AC011498.6	lncRNA
ENSG00000179954	1.32036	0.00181131	SSC5D	protein_coding
ENSG00000153094	1.32001	0.00865605	BCL2L11	protein_coding
ENSG00000135439	1.31908	0.00490192	AGAP2	protein_coding
ENSG00000119403	1.31724	0.0286795	PHF19	protein_coding
ENSG00000167613	1.31701	0.0264132	LAIR1	protein_coding
ENSG00000221843	1.31597	8.52e-16	C2orf16	protein_coding
ENSG00000237705	1.31585	0.00838696	AC008937.2	lncRNA
ENSG00000162757	1.31523	1.35e-56	C1orf74	protein_coding
ENSG00000122432	1.31497	2.7e-12	SPATA1	protein_coding
ENSG00000126215	1.31342	4.42e-19	XRCC3	protein_coding
ENSG00000185664	1.31326	0.0455145	PMEL	protein_coding
ENSG00000168661	1.30994	0.00859672	ZNF30	protein_coding
ENSG00000218018	1.30687	3.13e-14	AL109955.1	lncRNA
ENSG00000018280	1.30596	0.0150567	SLC11A1	protein_coding
ENSG00000186019	1.30567	1.2e-37	AC021092.1	lncRNA
ENSG00000104129	1.30466	6.13e-10	DNAJC17	protein_coding
ENSG00000134215	1.30453	0.0189834	VAV3	protein_coding
ENSG00000267205	1.30412	0.0437279	AC005954.3	lncRNA
ENSG00000114450	1.30384	0.0151365	GNB4	protein_coding
ENSG00000263171	1.3032	3.54e-13	AC026954.3	lncRNA
ENSG00000127463	1.30211	5.38e-05	EMC1	protein_coding
ENSG00000166503	1.30161	6.66e-15	HDGFL3	protein_coding
ENSG00000183808	1.29891	0.0118234	RBM12B	protein_coding
ENSG00000185504	1.29884	0.0391082	FAAP100	protein_coding
ENSG00000067445	1.29868	0.00450891	TRO	protein_coding
ENSG00000140577	1.2984	0.00280656	CRTC3	protein_coding
ENSG00000077454	1.29701	0.0287916	LRCH4	protein_coding
ENSG00000103811	1.29689	0.00700674	CTSH	protein_coding
ENSG00000166128	1.29684	0.0127927	RAB8B	protein_coding
ENSG00000104325	1.29287	0.0409605	DECR1	protein_coding
ENSG00000162888	1.29028	2.86e-09	C1orf147	lncRNA
ENSG00000100100	1.28974	0.00840532	PIK3IP1	protein_coding
ENSG00000262692	1.28903	0.0163412	AC116914.2	lncRNA
ENSG00000179044	1.28861	0.013691	EXOC3L1	protein_coding
ENSG00000182541	1.28859	0.000422421	LIMK2	protein_coding
ENSG00000213398	1.28637	3.49e-05	LCAT	protein_coding
ENSG00000109118	1.28305	0.00387256	PHF12	protein_coding
ENSG00000161091	1.28239	7.11e-37	MFSD12	protein_coding
ENSG00000232907	1.28203	2.67e-14	DLGAP4-AS1	lncRNA
ENSG00000256967	1.28073	1.71e-09	AC018653.3	lncRNA
ENSG00000044115	1.27825	0.0401131	CTNNA1	protein_coding
ENSG00000161904	1.27758	0.0117833	LEMD2	protein_coding
ENSG00000278918	1.27308	8.9e-10	AC080112.3	TEC
ENSG00000139722	1.26866	0.000933986	VPS37B	protein_coding
ENSG00000109911	1.26808	0.000342533	ELP4	protein_coding
ENSG00000169217	1.26726	0.00401546	CD2BP2	protein_coding
ENSG00000259368	1.26726	0.0355046	AC013356.4	lncRNA
ENSG00000267387	1.26699	4.62e-17	AC020931.1	lncRNA
ENSG00000102786	1.26572	7.67e-05	INTS6	protein_coding
ENSG00000186020	1.26004	1.33e-08	ZNF529	protein_coding
ENSG00000139946	1.25839	0.0053519	PELI2	protein_coding
ENSG00000164088	1.25733	0.0293882	PPM1M	protein_coding
ENSG00000134480	1.25552	1.01e-10	CCNH	protein_coding
ENSG00000188242	1.25262	4.39e-13	AC010442.1	lncRNA
ENSG00000054267	1.2526	5.34e-05	ARID4B	protein_coding
ENSG00000127124	1.25021	0.023074	HIVEP3	protein_coding
ENSG00000276144	1.24976	4.37e-07	NA	NA
ENSG00000115306	1.24963	4.86e-12	SPTBN1	protein_coding
ENSG00000131378	1.24867	0.0440414	RFTN1	protein_coding
ENSG00000131504	1.24862	2.99e-12	DIAPH1	protein_coding
ENSG00000187902	1.2485	0.0207253	SHISA7	protein_coding
ENSG00000182472	1.24735	1.71e-21	CAPN12	protein_coding
ENSG00000232815	1.24706	3.8e-05	DUX4L50	unprocessed_pseudogene
ENSG00000112659	1.24665	2.13e-08	CUL9	protein_coding
ENSG00000126804	1.24317	0.0432811	ZBTB1	protein_coding
ENSG00000082153	1.24265	3.46e-06	BZW1	protein_coding
ENSG00000267121	1.24259	3.08e-39	AC008105.3	lncRNA
ENSG00000226752	1.24212	0.00317944	CUTALP	transcribed_unitary_pseudogene
ENSG00000238278	1.24137	0.00412188	ALG1L6P	unprocessed_pseudogene
ENSG00000139842	1.24055	1.06e-05	CUL4A	protein_coding
ENSG00000185522	1.24055	1.33e-08	LMNTD2	protein_coding
ENSG00000265845	1.239	0.0484256	AC024267.4	lncRNA
ENSG00000106948	1.23872	0.00203183	AKNA	protein_coding
ENSG00000166949	1.23856	0.0223676	SMAD3	protein_coding
ENSG00000156030	1.23661	0.00965182	ELMSAN1	protein_coding
ENSG00000188186	1.23554	3.19e-18	LAMTOR4	protein_coding
ENSG00000266171	1.23545	8.08e-05	AP001020.3	lncRNA
ENSG00000232653	1.235	0.0401516	GOLGA8N	protein_coding
ENSG00000250751	1.23395	1.83e-05	AC015795.1	lncRNA
ENSG00000198753	1.23316	0.0190188	PLXNB3	protein_coding
ENSG00000030419	1.23174	9.69e-05	IKZF2	protein_coding
ENSG00000126001	1.23144	1.62e-08	CEP250	protein_coding
ENSG00000124067	1.2309	8.76e-05	SLC12A4	protein_coding
ENSG00000213246	1.22841	9.19e-22	SUPT4H1	protein_coding
ENSG00000197670	1.22709	8.69e-12	AL157838.1	lncRNA
ENSG00000275023	1.22645	2.15e-06	MLLT6	protein_coding
ENSG00000126773	1.22637	3.03e-22	PCNX4	protein_coding
ENSG00000157483	1.22494	0.00434066	MYO1E	protein_coding
ENSG00000272899	1.22441	1.27e-10	ATP6V1FNB	protein_coding
ENSG00000108175	1.22353	0.000521528	ZMIZ1	protein_coding
ENSG00000140931	1.22191	0.0247697	CMTM3	protein_coding
ENSG00000227218	1.22134	8.24e-06	AL157935.1	lncRNA
ENSG00000108375	1.22005	1.54e-30	RNF43	protein_coding
ENSG00000159110	1.21784	0.000125627	IFNAR2	protein_coding
ENSG00000259407	1.21638	7.14e-13	AC021739.2	lncRNA
ENSG00000261716	1.21588	1.36e-10	HIST2H2BC	transcribed_unprocessed_pseudogene
ENSG00000152291	1.21504	0.000313983	TGOLN2	protein_coding
ENSG00000259544	1.21461	0.000145523	AC021739.4	lncRNA
ENSG00000283662	1.21416	0.000138848	AC138904.3	lncRNA
ENSG00000242797	1.21304	2.85e-15	GLYCTK-AS1	lncRNA
ENSG00000108515	1.21173	1.84e-55	ENO3	protein_coding
ENSG00000257579	1.21171	0.0194336	AC007540.1	lncRNA
ENSG00000251414	1.21151	0.00910895	AC138956.2	lncRNA
ENSG00000186523	1.21123	0.0146992	FAM86B1	protein_coding
ENSG00000101161	1.21109	2.85e-07	PRPF6	protein_coding
ENSG00000262700	1.21081	0.0273812	AC133552.3	processed_pseudogene
ENSG00000108518	1.20917	4.11e-17	PFN1	protein_coding
ENSG00000124177	1.20906	2.87e-05	CHD6	protein_coding
ENSG00000134864	1.20906	0.00142822	GGACT	protein_coding
ENSG00000173039	1.20885	0.00567843	RELA	protein_coding
ENSG00000255026	1.20811	0.00939594	AC136475.3	lncRNA
ENSG00000131650	1.20746	2.77e-11	KREMEN2	protein_coding
ENSG00000213413	1.20715	0.000585045	PVRIG	protein_coding
ENSG00000156860	1.20559	0.0132981	FBRS	protein_coding
ENSG00000140939	1.20507	0.000139186	AC074143.1	protein_coding
ENSG00000277972	1.20172	4.65e-25	CISD3	protein_coding
ENSG00000266094	1.20056	0.00578917	RASSF5	protein_coding
ENSG00000080503	1.20051	0.0433318	SMARCA2	protein_coding
ENSG00000270433	1.19819	0.0274058	H3F3AP2	transcribed_unprocessed_pseudogene
ENSG00000222046	1.19404	9.91e-05	DCDC2B	protein_coding
ENSG00000176919	1.19272	0.0157099	C8G	protein_coding
ENSG00000174721	1.1916	0.0360042	FGFBP3	protein_coding
ENSG00000237286	1.19131	3.75e-10	AC004906.1	lncRNA
ENSG00000230955	1.19093	9.09e-10	AL929472.2	lncRNA
ENSG00000119778	1.1892	0.0210055	ATAD2B	protein_coding
ENSG00000100359	1.18829	1.36e-05	SGSM3	protein_coding
ENSG00000171148	1.18773	3.75e-06	TADA3	protein_coding
ENSG00000172466	1.18583	4.97e-05	ZNF24	protein_coding
ENSG00000178562	1.18431	3.2e-06	CD28	protein_coding
ENSG00000182318	1.18382	9.79e-05	ZSCAN22	protein_coding
ENSG00000183283	1.18246	9.17e-05	DAZAP2	protein_coding
ENSG00000214455	1.18202	2.65e-11	RCN1P2	processed_pseudogene
ENSG00000130812	1.18177	1.61e-22	ANGPTL6	protein_coding
ENSG00000140406	1.18156	0.0179885	TLNRD1	protein_coding
ENSG00000158604	1.18108	1.77e-05	TMED4	protein_coding
ENSG00000225400	1.18024	0.000221513	RAB28P5	processed_pseudogene
ENSG00000136457	1.17975	5.89e-05	CHAD	protein_coding
ENSG00000267149	1.17823	0.0205767	AC011476.2	lncRNA
ENSG00000166224	1.17537	0.0395844	SGPL1	protein_coding
ENSG00000250091	1.17504	0.00224063	DNAH10OS	lncRNA
ENSG00000160683	1.17486	2.8e-22	CXCR5	protein_coding
ENSG00000140398	1.17484	2.11e-37	NEIL1	protein_coding
ENSG00000129675	1.17387	1.47e-07	ARHGEF6	protein_coding
ENSG00000171552	1.17185	0.0363561	BCL2L1	protein_coding
ENSG00000247240	1.17125	0.00120791	UBL7-AS1	lncRNA
ENSG00000149781	1.16913	0.0257465	FERMT3	protein_coding
ENSG00000137497	1.16861	2.17e-23	NUMA1	protein_coding
ENSG00000283064	1.16569	0.048437	AL353759.1	lncRNA
ENSG00000144741	1.16561	3.5e-07	SLC25A26	protein_coding
ENSG00000185245	1.165	7.25e-08	GP1BA	protein_coding
ENSG00000239486	1.16444	0.0286699	AC091390.3	unprocessed_pseudogene
ENSG00000161013	1.16296	0.00292697	MGAT4B	protein_coding
ENSG00000213654	1.16279	0.0243318	GPSM3	protein_coding
ENSG00000134954	1.15731	2.23e-15	ETS1	protein_coding
ENSG00000082014	1.15683	1.15e-26	SMARCD3	protein_coding
ENSG00000164597	1.15594	8.48e-18	COG5	protein_coding
ENSG00000196924	1.15496	1.22e-14	FLNA	protein_coding
ENSG00000251562	1.1499	9.51e-09	MALAT1	lncRNA
ENSG00000102226	1.14965	0.000373864	USP11	protein_coding
ENSG00000267165	1.14842	1.78e-24	CHMP1B-AS1	lncRNA
ENSG00000204569	1.14685	0.0139068	PPP1R10	protein_coding
ENSG00000139083	1.14594	0.00517267	ETV6	protein_coding
ENSG00000157191	1.14448	0.0281148	NECAP2	protein_coding
ENSG00000131748	1.14344	0.0269711	STARD3	protein_coding
ENSG00000227370	1.13958	0.00295484	AC254562.1	processed_pseudogene
ENSG00000126882	1.13943	0.0123193	FAM78A	protein_coding
ENSG00000160439	1.13915	1.05e-13	RDH13	protein_coding
ENSG00000197768	1.13666	7.76e-08	STPG3	protein_coding
ENSG00000176105	1.1318	0.0346668	YES1	protein_coding
ENSG00000133703	1.12966	1.49e-08	KRAS	protein_coding
ENSG00000225450	1.12951	0.0335839	AL021707.1	lncRNA
ENSG00000100263	1.12604	0.0218346	RHBDD3	protein_coding
ENSG00000168394	1.12476	3.14e-10	TAP1	protein_coding
ENSG00000267278	1.12255	2.62e-09	MAP3K14-AS1	lncRNA
ENSG00000131873	1.12169	0.0051141	CHSY1	protein_coding
ENSG00000160678	1.12121	3.25e-07	S100A1	protein_coding
ENSG00000188735	1.11874	2.55e-30	TMEM120B	protein_coding
ENSG00000236772	1.11774	1.54e-08	AL034550.1	lncRNA
ENSG00000008517	1.11595	0.00459429	IL32	protein_coding
ENSG00000172081	1.11403	0.0135455	MOB3A	protein_coding
ENSG00000138834	1.11182	0.035442	MAPK8IP3	protein_coding
ENSG00000159884	1.10911	1.59e-16	CCDC107	protein_coding
ENSG00000007237	1.10524	0.0133354	AC005747.1	protein_coding
ENSG00000204525	1.10509	0.00364956	HLA-C	protein_coding
ENSG00000279172	1.10357	0.00061031	AC020904.3	TEC
ENSG00000267493	1.10096	5.46e-09	CIRBP-AS1	lncRNA
ENSG00000130193	1.10091	0.0243757	THEM6	protein_coding
ENSG00000279989	1.10078	0.00288702	AC011815.3	TEC
ENSG00000110435	1.10054	0.00217974	PDHX	protein_coding
ENSG00000268565	1.09899	3.65e-07	AC005339.1	lncRNA
ENSG00000204618	1.0958	4e-09	RNF39	protein_coding
ENSG00000259642	1.09256	5.99e-13	ST20-AS1	lncRNA
ENSG00000229776	1.09063	0.0237748	C4B-AS1	lncRNA
ENSG00000233627	1.09063	0.0237748	C4A-AS1	lncRNA
ENSG00000162714	1.09046	0.0015532	ZNF496	protein_coding
ENSG00000265298	1.08669	4.39e-13	AC132812.1	unprocessed_pseudogene
ENSG00000140479	1.08621	8.08e-06	PCSK6	protein_coding
ENSG00000268056	1.08551	0.00550177	AC020913.1	lncRNA
ENSG00000279344	1.085	5.12e-13	AC007342.6	TEC
ENSG00000205189	1.08294	0.000935197	ZBTB10	protein_coding
ENSG00000273361	1.08217	0.00892838	AC021016.3	lncRNA
ENSG00000277072	1.08133	0.00640574	STAG3L2	transcribed_unprocessed_pseudogene
ENSG00000166710	1.07974	2.39e-08	B2M	protein_coding
ENSG00000146872	1.07819	0.000143732	TLK2	protein_coding
ENSG00000166164	1.07816	2.56e-46	BRD7	protein_coding
ENSG00000246334	1.07801	6.11e-06	PRR7-AS1	lncRNA
ENSG00000259792	1.07714	5.93e-18	AC104758.2	lncRNA
ENSG00000139194	1.07654	2.67e-06	RBP5	protein_coding
ENSG00000197471	1.0756	0.00189122	SPN	protein_coding
ENSG00000146083	1.07449	0.0340178	RNF44	protein_coding
ENSG00000173821	1.07394	0.00245087	AC124319.1	protein_coding
ENSG00000110090	1.0733	0.000688806	CPT1A	protein_coding
ENSG00000108309	1.0731	0.000779629	RUNDC3A	protein_coding
ENSG00000185262	1.07187	0.0445802	UBALD2	protein_coding
ENSG00000228661	1.07178	4.92e-06	AC090587.1	lncRNA
ENSG00000140948	1.07066	0.0207253	ZCCHC14	protein_coding
ENSG00000279930	1.07061	0.0143427	AL032819.2	TEC
ENSG00000279198	1.07027	2.6e-26	AC008894.3	TEC
ENSG00000164338	1.07012	0.0212484	UTP15	protein_coding
ENSG00000076604	1.06995	0.032319	TRAF4	protein_coding
ENSG00000117020	1.06969	0.00160505	AKT3	protein_coding
ENSG00000156515	1.06939	0.00719883	HK1	protein_coding
ENSG00000198837	1.06806	0.000142935	DENND4B	protein_coding
ENSG00000258515	1.06421	6.22e-06	AL355075.2	lncRNA
ENSG00000259514	1.06393	1.37e-07	AC027243.1	lncRNA
ENSG00000158796	1.06366	0.000327347	DEDD	protein_coding
ENSG00000234814	1.06293	0.013355	SVIL2P	transcribed_unprocessed_pseudogene
ENSG00000272256	1.06102	1.01e-17	AC044849.1	lncRNA
ENSG00000127603	1.05751	1.07e-07	MACF1	protein_coding
ENSG00000279970	1.05727	0.0371948	AC023024.2	TEC
ENSG00000134072	1.05425	5.73e-06	CAMK1	protein_coding
ENSG00000137868	1.04941	0.0344325	STRA6	protein_coding
ENSG00000115234	1.04941	1.02e-06	SNX17	protein_coding
ENSG00000223501	1.04921	0.0175488	VPS52	protein_coding
ENSG00000139193	1.04885	1.29e-05	CD27	protein_coding
ENSG00000172531	1.04623	6.99e-12	PPP1CA	protein_coding
ENSG00000243716	1.04512	0.0145141	NPIPB5	protein_coding
ENSG00000234409	1.0448	0.000743119	CCDC188	protein_coding
ENSG00000260103	1.04433	2.01e-09	AC012435.1	transcribed_processed_pseudogene
ENSG00000248724	1.04151	0.00302676	NPHP3-AS1	lncRNA
ENSG00000118503	1.03834	0.00220649	TNFAIP3	protein_coding
ENSG00000206417	1.03721	4.81e-38	H1FX-AS1	lncRNA
ENSG00000131115	1.03674	1.52e-07	ZNF227	protein_coding
ENSG00000270392	1.03521	9.96e-06	PFN1P2	transcribed_processed_pseudogene
ENSG00000261308	1.03435	0.00596475	FIGNL2	protein_coding
ENSG00000126453	1.03266	9.6e-15	BCL2L12	protein_coding
ENSG00000231329	1.03186	0.0139544	AL031772.1	lncRNA
ENSG00000106052	1.03116	0.000590931	TAX1BP1	protein_coding
ENSG00000105497	1.03111	5.8e-05	ZNF175	protein_coding
ENSG00000245025	1.03033	3e-14	AC107959.1	lncRNA
ENSG00000134020	1.02999	0.0275821	PEBP4	protein_coding
ENSG00000137078	1.02843	0.00866099	SIT1	protein_coding
ENSG00000146676	1.02304	0.0482192	PURB	protein_coding
ENSG00000198863	1.02297	0.0102018	RUNDC1	protein_coding
ENSG00000267532	1.02238	4.69e-19	MIR497HG	lncRNA
ENSG00000141526	1.02025	0.0393931	SLC16A3	protein_coding
ENSG00000067955	1.01977	0.00107814	CBFB	protein_coding
ENSG00000117242	1.01879	1.56e-19	PINK1-AS	lncRNA
ENSG00000166971	1.0129	3.92e-13	AKTIP	protein_coding
ENSG00000267047	1.01015	0.000127102	AC040977.2	lncRNA
ENSG00000141968	1.00983	0.0241877	VAV1	protein_coding
ENSG00000162367	1.00915	2.93e-06	TAL1	protein_coding
ENSG00000231443	1.00753	0.018485	AC124944.1	processed_pseudogene
ENSG00000105778	1.00748	0.013494	AVL9	protein_coding
ENSG00000265907	1.00604	0.00137313	AP000919.2	lncRNA
ENSG00000113319	1.00548	0.00793876	RASGRF2	protein_coding
ENSG00000278899	1.00428	1.75e-05	AL358852.1	lncRNA
ENSG00000134077	1.00248	8.24e-05	THUMPD3	protein_coding
ENSG00000133872	1.00229	0.00939594	SARAF	protein_coding
ENSG00000115020	1.00213	0.0107438	PIKFYVE	protein_coding
ENSG00000147065	1.00201	9.18e-11	MSN	protein_coding
ENSG00000170776	0.99876	0.000268693	AKAP13	protein_coding
ENSG00000163399	0.99806	4.48e-05	ATP1A1	protein_coding
ENSG00000154025	0.997507	1.17e-37	SLC5A10	protein_coding
ENSG00000006530	0.997192	5.43e-06	AGK	protein_coding
ENSG00000278922	0.996112	4.4e-08	AC002310.5	TEC
ENSG00000133243	0.993625	8.2e-22	BTBD2	protein_coding
ENSG00000133606	0.992207	0.0287162	MKRN1	protein_coding
ENSG00000274523	0.991994	5.95e-12	RCC1L	protein_coding
ENSG00000236383	0.988221	4.02e-06	CCDC200	protein_coding
ENSG00000131236	0.987619	0.000244558	CAP1	protein_coding
ENSG00000166783	0.986115	0.00833037	MARF1	protein_coding
ENSG00000205018	0.984824	0.000148475	AC092384.1	lncRNA
ENSG00000196123	0.982864	0.0174823	KIAA0895L	protein_coding
ENSG00000100036	0.982362	1.15e-11	SLC35E4	protein_coding
ENSG00000279119	0.982353	1.46e-20	AC006449.7	TEC
ENSG00000225963	0.976698	6.8e-08	AC009950.1	lncRNA
ENSG00000125637	0.97435	0.0146216	PSD4	protein_coding
ENSG00000123342	0.972132	1.86e-12	MMP19	protein_coding
ENSG00000176809	0.971353	0.0180398	LRRC37A3	protein_coding
ENSG00000267510	0.969654	0.0340879	AC011451.1	lncRNA
ENSG00000227230	0.969268	0.000846963	AL606534.1	lncRNA
ENSG00000236015	0.967862	0.0104311	AC011290.2	processed_pseudogene
ENSG00000215859	0.966975	0.0466089	PDZK1P1	transcribed_unprocessed_pseudogene
ENSG00000129038	0.96571	0.00700674	LOXL1	protein_coding
ENSG00000184209	0.964333	0.00131532	SNRNP35	protein_coding
ENSG00000131238	0.962414	7.69e-42	PPT1	protein_coding
ENSG00000075151	0.961888	0.0283424	EIF4G3	protein_coding
ENSG00000103067	0.961573	0.0134452	ESRP2	protein_coding
ENSG00000280254	0.961564	0.000939795	AC233723.2	TEC
ENSG00000188931	0.960729	0.00471566	CFAP126	protein_coding
ENSG00000180096	0.957364	6.66e-07	2023-09-01	protein_coding
ENSG00000130164	0.954395	0.0141406	LDLR	protein_coding
ENSG00000236287	0.954394	0.0167495	ZBED5	protein_coding
ENSG00000227782	0.952345	0.019144	AC002553.1	lncRNA
ENSG00000117868	0.949174	0.00354338	ESYT2	protein_coding
ENSG00000110925	0.946261	0.00764234	CSRNP2	protein_coding
ENSG00000242299	0.945714	0.0260997	AC073861.1	processed_pseudogene
ENSG00000139613	0.945461	0.000206105	SMARCC2	protein_coding
ENSG00000237522	0.944539	0.00599874	NONOP2	processed_pseudogene
ENSG00000135392	0.943787	1.7e-10	DNAJC14	protein_coding
ENSG00000188467	0.940777	5.08e-14	SLC24A5	protein_coding
ENSG00000152942	0.939315	0.0197152	RAD17	protein_coding
ENSG00000123338	0.939291	0.0013573	NCKAP1L	protein_coding
ENSG00000103479	0.937695	0.00677939	RBL2	protein_coding
ENSG00000264204	0.937312	0.000192112	AGAP7P	unprocessed_pseudogene
ENSG00000213190	0.936389	8.53e-10	MLLT11	protein_coding
ENSG00000169826	0.932221	0.00954073	CSGALNACT2	protein_coding
ENSG00000275665	0.932119	7.93e-13	AC006449.3	lncRNA
ENSG00000158941	0.931678	2.06e-21	CCAR2	protein_coding
ENSG00000143384	0.93125	0.0137641	MCL1	protein_coding
ENSG00000154122	0.931099	3.41e-06	ANKH	protein_coding
ENSG00000130312	0.926324	3.02e-06	MRPL34	protein_coding
ENSG00000173653	0.922968	0.044738	RCE1	protein_coding
ENSG00000081237	0.921409	9.18e-07	PTPRC	protein_coding
ENSG00000226877	0.921367	0.00472584	AL354733.1	lncRNA
ENSG00000265474	0.921064	6.27e-06	AC010761.5	lncRNA
ENSG00000176920	0.918474	0.00228276	FUT2	protein_coding
ENSG00000102125	0.917305	0.00984337	TAZ	protein_coding
ENSG00000138080	0.91714	0.00849643	EMILIN1	protein_coding
ENSG00000143224	0.916474	0.01008	PPOX	protein_coding
ENSG00000158863	0.91638	8.4e-07	FAM160B2	protein_coding
ENSG00000139641	0.915991	0.0151999	ESYT1	protein_coding
ENSG00000182095	0.915361	0.00686747	TNRC18	protein_coding
ENSG00000155229	0.914983	0.000559968	MMS19	protein_coding
ENSG00000078596	0.914414	0.00914619	ITM2A	protein_coding
ENSG00000224614	0.913236	0.00115809	TNK2-AS1	lncRNA
ENSG00000281376	0.912077	2.12e-29	ABALON	lncRNA
ENSG00000185829	0.909983	1.4e-13	ARL17A	protein_coding
ENSG00000273149	0.909149	2.97e-41	AL138963.3	lncRNA
ENSG00000262211	0.908215	0.000122909	AC008914.1	lncRNA
ENSG00000237641	0.905425	0.00152981	AC073476.1	processed_pseudogene
ENSG00000255301	0.905047	2.47e-08	AP002893.1	lncRNA
ENSG00000214413	0.902459	6.41e-09	BBIP1	protein_coding
ENSG00000008083	0.902289	0.00319788	JARID2	protein_coding
ENSG00000144579	0.899998	0.046686	CTDSP1	protein_coding
ENSG00000174943	0.896015	0.00561614	KCTD13	protein_coding
ENSG00000104177	0.892467	0.0328018	MYEF2	protein_coding
ENSG00000107175	0.89241	0.000223844	CREB3	protein_coding
ENSG00000072062	0.892151	0.014048	PRKACA	protein_coding
ENSG00000170075	0.890514	0.00352114	GPR37L1	protein_coding
ENSG00000162927	0.888153	0.0156714	PUS10	protein_coding
ENSG00000146411	0.888126	0.0389969	SLC2A12	protein_coding
ENSG00000268030	0.887463	4.35e-15	AC005253.1	lncRNA
ENSG00000184897	0.886557	1.11e-09	H1FX	protein_coding
ENSG00000072195	0.886114	0.0328018	SPEG	protein_coding
ENSG00000189339	0.885416	0.0139545	SLC35E2B	protein_coding
ENSG00000277728	0.884369	0.00711183	AC097641.2	lncRNA
ENSG00000065883	0.883547	0.0220075	CDK13	protein_coding
ENSG00000197647	0.881789	0.00306476	ZNF433	protein_coding
ENSG00000066230	0.880024	7.51e-08	SLC9A3	protein_coding
ENSG00000170425	0.877013	0.00933526	ADORA2B	protein_coding
ENSG00000183336	0.876231	2.15e-19	BOLA2	protein_coding
ENSG00000166986	0.875576	1.41e-07	MARS	protein_coding
ENSG00000169627	0.874493	1.37e-19	BOLA2B	protein_coding
ENSG00000140691	0.874396	5.45e-11	ARMC5	protein_coding
ENSG00000255867	0.873794	0.0239485	DENND5B-AS1	lncRNA
ENSG00000173166	0.873695	0.000140917	RAPH1	protein_coding
ENSG00000111348	0.871604	3.6e-11	ARHGDIB	protein_coding
ENSG00000108785	0.870735	0.000227394	HSD17B1P1	unprocessed_pseudogene
ENSG00000183260	0.869259	1.66e-13	ABHD16B	protein_coding
ENSG00000166348	0.867647	0.00459596	USP54	protein_coding
ENSG00000179477	0.866717	0.00107246	ALOX12B	protein_coding
ENSG00000110395	0.865541	0.0397712	CBL	protein_coding
ENSG00000133256	0.863497	5.8e-09	PDE6B	protein_coding
ENSG00000225234	0.859949	0.0434857	TRAPPC12-AS1	lncRNA
ENSG00000161791	0.859282	6.09e-08	FMNL3	protein_coding
ENSG00000176986	0.855482	0.0194092	SEC24C	protein_coding
ENSG00000185658	0.854295	0.046413	BRWD1	protein_coding
ENSG00000256116	0.853761	1.7e-09	AP001453.1	lncRNA
ENSG00000187260	0.851333	2.55e-06	WDR86	protein_coding
ENSG00000023330	0.850467	0.0353349	ALAS1	protein_coding
ENSG00000129128	0.84995	0.0287654	SPCS3	protein_coding
ENSG00000267379	0.849095	0.00057561	AC008569.1	lncRNA
ENSG00000008853	0.847848	8.93e-07	RHOBTB2	protein_coding
ENSG00000185811	0.846861	0.0025053	IKZF1	protein_coding
ENSG00000259007	0.846646	1.63e-12	AL358333.3	lncRNA
ENSG00000247679	0.844792	0.00160669	AC139795.2	lncRNA
ENSG00000029725	0.84291	0.000268848	RABEP1	protein_coding
ENSG00000265840	0.838588	1.05e-10	AC010761.6	lncRNA
ENSG00000119608	0.837668	0.042178	PROX2	protein_coding
ENSG00000119772	0.837105	0.034042	DNMT3A	protein_coding
ENSG00000254571	0.837023	0.0344447	AL358937.1	lncRNA
ENSG00000124181	0.83671	1.77e-05	PLCG1	protein_coding
ENSG00000107104	0.836464	3.06e-06	KANK1	protein_coding
ENSG00000108946	0.835028	0.037919	PRKAR1A	protein_coding
ENSG00000262633	0.830364	0.00147683	AC005670.2	protein_coding
ENSG00000149761	0.826627	0.0022923	NUDT22	protein_coding
ENSG00000257038	0.826201	0.0294575	AP002761.3	lncRNA
ENSG00000247033	0.825718	1.22e-19	AC099508.1	lncRNA
ENSG00000269086	0.825127	0.00597214	AC008555.2	lncRNA
ENSG00000168883	0.82468	0.00196175	USP39	protein_coding
ENSG00000187824	0.824256	0.00100212	TMEM220	protein_coding
ENSG00000232860	0.823472	0.00113803	SMG7-AS1	lncRNA
ENSG00000130522	0.823303	0.00548049	JUND	protein_coding
ENSG00000137101	0.822143	7.16e-13	CD72	protein_coding
ENSG00000229372	0.821083	0.000199198	SZT2-AS1	lncRNA
ENSG00000104960	0.820819	3.02e-19	PTOV1	protein_coding
ENSG00000160226	0.820689	5.43e-15	CFAP410	protein_coding
ENSG00000137135	0.820348	1.56e-13	ARHGEF39	protein_coding
ENSG00000279452	0.820291	0.00109878	AC006277.1	TEC
ENSG00000173914	0.816602	7.77e-05	RBM4B	protein_coding
ENSG00000174306	0.815906	0.0118317	ZHX3	protein_coding
ENSG00000130770	0.81533	0.000293454	ATP5IF1	protein_coding
ENSG00000256007	0.814611	2.38e-09	ARAP1-AS1	lncRNA
ENSG00000186187	0.814402	0.00553723	ZNRF1	protein_coding
ENSG00000187187	0.811003	0.0248231	ZNF546	protein_coding
ENSG00000265148	0.80841	0.000237628	TSPOAP1-AS1	lncRNA
ENSG00000167460	0.806653	2.93e-06	TPM4	protein_coding
ENSG00000128918	0.803882	0.00728687	ALDH1A2	protein_coding
ENSG00000232710	0.803542	0.00203464	AC254562.2	lncRNA
ENSG00000034533	0.798913	0.00781094	ASTE1	protein_coding
ENSG00000241728	0.796783	0.0171015	AP001062.3	lncRNA
ENSG00000124222	0.79379	0.0427789	STX16	protein_coding
ENSG00000100023	0.793129	2.8e-15	PPIL2	protein_coding
ENSG00000268189	0.792264	9.91e-16	AC005785.1	lncRNA
ENSG00000187010	0.789503	0.0304528	RHD	protein_coding
ENSG00000245148	0.788638	1.97e-05	ARAP1-AS2	lncRNA
ENSG00000236283	0.788071	6.56e-06	AC019197.1	lncRNA
ENSG00000072756	0.787244	0.000192273	TRNT1	protein_coding
ENSG00000154358	0.787017	0.0307177	OBSCN	protein_coding
ENSG00000136816	0.786269	0.00800969	TOR1B	protein_coding
ENSG00000009724	0.786149	0.0079397	MASP2	protein_coding
ENSG00000245532	0.784589	0.0457878	NEAT1	lncRNA
ENSG00000124587	0.783041	0.0108528	PEX6	protein_coding
ENSG00000271933	0.782875	0.0177677	AL603756.1	lncRNA
ENSG00000261938	0.781546	0.0387702	AC006111.1	lncRNA
ENSG00000272787	0.780635	0.0273205	AC253536.6	lncRNA
ENSG00000197363	0.778691	6.83e-07	ZNF517	protein_coding
ENSG00000169221	0.777663	0.00433187	TBC1D10B	protein_coding
ENSG00000162526	0.777227	1.25e-11	TSSK3	protein_coding
ENSG00000187860	0.77655	6.49e-08	CCDC157	protein_coding
ENSG00000259940	0.776226	0.0350856	AC109449.1	lncRNA
ENSG00000136867	0.776111	0.0429533	SLC31A2	protein_coding
ENSG00000139192	0.775499	1.41e-05	TAPBPL	protein_coding
ENSG00000248256	0.773354	0.0383859	OCIAD1-AS1	lncRNA
ENSG00000227518	0.772057	1.02e-05	AL928970.1	lncRNA
ENSG00000267576	0.77148	2.76e-05	AC011472.3	lncRNA
ENSG00000279159	0.771214	8.05e-18	AC003681.1	lncRNA
ENSG00000128346	0.768606	5.31e-06	C22orf23	protein_coding
ENSG00000170906	0.767853	0.000125662	NDUFA3	protein_coding
ENSG00000129007	0.767233	2.49e-06	CALML4	protein_coding
ENSG00000165995	0.765004	0.0258176	CACNB2	protein_coding
ENSG00000206028	0.764529	4.97e-05	Z99774.1	lncRNA
ENSG00000150593	0.764102	0.000940319	PDCD4	protein_coding
ENSG00000249626	0.761931	0.00188057	AC024560.2	processed_pseudogene
ENSG00000136827	0.759915	0.00777052	TOR1A	protein_coding
ENSG00000135144	0.758729	0.0241795	DTX1	protein_coding
ENSG00000259673	0.758245	0.0473136	IQCH-AS1	lncRNA
ENSG00000267344	0.758147	0.00114396	AC003070.1	lncRNA
ENSG00000187239	0.757692	0.0211276	FNBP1	protein_coding
ENSG00000170545	0.757331	0.0137303	SMAGP	protein_coding
ENSG00000185122	0.754063	0.00030079	HSF1	protein_coding
ENSG00000106244	0.752779	1.17e-07	PDAP1	protein_coding
ENSG00000272240	0.751842	0.0391744	AC004908.1	lncRNA
ENSG00000165506	0.750327	0.0177049	DNAAF2	protein_coding
ENSG00000259661	0.750162	2.29e-13	AC068831.4	lncRNA
ENSG00000275888	0.750055	0.00162558	AC132872.3	lncRNA
ENSG00000144791	0.748945	0.00682304	LIMD1	protein_coding
ENSG00000105443	0.748323	0.00805923	CYTH2	protein_coding
ENSG00000197530	0.748206	5.3e-13	MIB2	protein_coding
ENSG00000268530	0.747579	8.02e-05	AC008403.2	lncRNA
ENSG00000180353	0.745155	0.0208659	HCLS1	protein_coding
ENSG00000162391	0.741752	0.0125042	FAM151A	protein_coding
ENSG00000269145	0.741143	0.00144409	AC007192.2	lncRNA
ENSG00000255585	0.740518	0.000125025	AL590627.1	transcribed_processed_pseudogene
ENSG00000099204	0.738041	0.0427789	ABLIM1	protein_coding
ENSG00000125966	0.737898	5.07e-08	MMP24	protein_coding
ENSG00000165512	0.737843	0.0160904	ZNF22	protein_coding
ENSG00000220161	0.736894	0.024815	LINC02076	lncRNA
ENSG00000265263	0.736286	0.0003644	NA	NA
ENSG00000049449	0.735784	0.00509535	RCN1	protein_coding
ENSG00000169660	0.735655	0.00473786	HEXD	protein_coding
ENSG00000140675	0.735476	3.3e-13	SLC5A2	protein_coding
ENSG00000178802	0.73513	1.5e-13	MPI	protein_coding
ENSG00000166582	0.735098	0.0192004	CENPV	protein_coding
ENSG00000147010	0.73409	0.0403546	SH3KBP1	protein_coding
ENSG00000143443	0.733165	1.69e-11	C1orf56	protein_coding
ENSG00000265678	0.732141	0.0436871	AC129510.1	lncRNA
ENSG00000246451	0.730721	2.57e-06	AL049840.1	lncRNA
ENSG00000134574	0.729956	0.0320417	DDB2	protein_coding
ENSG00000166337	0.726506	4.36e-14	TAF10	protein_coding
ENSG00000161011	0.72263	1.37e-10	SQSTM1	protein_coding
ENSG00000112137	0.720118	0.0205886	PHACTR1	protein_coding
ENSG00000058668	0.719984	0.0200687	ATP2B4	protein_coding
ENSG00000276278	0.717516	1.63e-07	AC048382.6	lncRNA
ENSG00000268230	0.716133	6.42e-06	AC012313.3	lncRNA
ENSG00000050344	0.715801	1.19e-05	NFE2L3	protein_coding
ENSG00000185046	0.714783	0.00173549	ANKS1B	protein_coding
ENSG00000103148	0.713764	2.98e-16	NPRL3	protein_coding
ENSG00000273387	0.712678	0.0336901	AC005005.3	lncRNA
ENSG00000175305	0.7126	0.000187752	CCNE2	protein_coding
ENSG00000184319	0.712095	0.0388403	RPL23AP82	transcribed_unprocessed_pseudogene
ENSG00000104964	0.711765	6.09e-05	TLE5	protein_coding
ENSG00000133112	0.711525	2.41e-17	TPT1	protein_coding
ENSG00000049618	0.710802	0.0297183	ARID1B	protein_coding
ENSG00000026025	0.710591	0.000988931	VIM	protein_coding
ENSG00000169727	0.70765	2.9e-05	GPS1	protein_coding
ENSG00000260274	0.707312	0.00235123	AC068338.2	lncRNA
ENSG00000006194	0.705724	0.011446	ZNF263	protein_coding
ENSG00000164776	0.705118	1.14e-12	PHKG1	protein_coding
ENSG00000279080	0.703402	1.7e-06	AL022322.2	lncRNA
ENSG00000280300	0.700519	0.0050749	AC117503.4	TEC
ENSG00000139687	0.698629	0.00678979	RB1	protein_coding
ENSG00000170145	0.698515	0.0115229	SIK2	protein_coding
ENSG00000104064	0.696646	0.00204768	GABPB1	protein_coding
ENSG00000121410	0.695767	0.000117371	A1BG	protein_coding
ENSG00000113368	0.695304	0.009376	LMNB1	protein_coding
ENSG00000152455	0.694212	0.00347418	SUV39H2	protein_coding
ENSG00000133392	0.694106	7.98e-08	MYH11	protein_coding
ENSG00000276710	0.693588	2.1e-12	CSPG4P10	transcribed_unprocessed_pseudogene
ENSG00000136878	0.692181	0.046218	USP20	protein_coding
ENSG00000244513	0.690402	7e-07	AC109587.1	lncRNA
ENSG00000137857	0.688094	0.00641557	DUOX1	protein_coding
ENSG00000250240	0.687752	0.039751	AC008840.1	lncRNA
ENSG00000111596	0.686281	0.00509914	AC092881.1	protein_coding
ENSG00000241357	0.685955	4.14e-07	AC092849.2	lncRNA
ENSG00000076351	0.683017	0.00105257	SLC46A1	protein_coding
ENSG00000135740	0.68255	3.42e-05	SLC9A5	protein_coding
ENSG00000157212	0.680716	0.0250554	PAXIP1	protein_coding
ENSG00000054965	0.678926	0.00134814	FAM168A	protein_coding
ENSG00000279382	0.677336	3.55e-09	AC018665.1	TEC
ENSG00000177082	0.676457	2.9e-09	WDR73	protein_coding
ENSG00000261460	0.675552	5.06e-10	AC009690.2	lncRNA
ENSG00000234684	0.675143	0.0265423	SDCBP2-AS1	lncRNA
ENSG00000187775	0.673201	0.00023339	DNAH17	protein_coding
ENSG00000267469	0.672684	4.19e-14	AC005944.1	lncRNA
ENSG00000272173	0.67259	1.63e-12	U47924.2	lncRNA
ENSG00000227775	0.671156	2.85e-15	AL031282.1	transcribed_processed_pseudogene
ENSG00000185250	0.670601	8.53e-05	PPIL6	protein_coding
ENSG00000146722	0.668799	0.00524277	AC211486.1	transcribed_unprocessed_pseudogene
ENSG00000173451	0.668208	7.11e-07	THAP2	protein_coding
ENSG00000170638	0.667882	0.0059967	TRABD	protein_coding
ENSG00000258727	0.667323	1.66e-13	AL135999.1	lncRNA
ENSG00000115415	0.666579	0.00525402	STAT1	protein_coding
ENSG00000164061	0.665839	0.0404709	BSN	protein_coding
ENSG00000134330	0.663367	2.04e-07	IAH1	protein_coding
ENSG00000148335	0.663105	9.24e-06	NTMT1	protein_coding
ENSG00000224186	0.662119	4.06e-16	C5orf66	lncRNA
ENSG00000272768	0.659852	2.38e-06	AC004854.2	lncRNA
ENSG00000174446	0.658346	3.23e-06	SNAPC5	protein_coding
ENSG00000160961	0.658128	0.0434857	ZNF333	protein_coding
ENSG00000229018	0.658029	0.000405141	PMS2P7	unprocessed_pseudogene
ENSG00000140829	0.656991	0.0367566	DHX38	protein_coding
ENSG00000277978	0.656947	5.09e-11	AC010542.5	lncRNA
ENSG00000108839	0.656933	0.0130411	ALOX12	protein_coding
ENSG00000272620	0.656145	0.0421305	AFAP1-AS1	lncRNA
ENSG00000215910	0.655044	1.52e-06	C1orf167	protein_coding
ENSG00000269480	0.654678	0.0129924	AC020913.2	lncRNA
ENSG00000227198	0.654386	2.27e-06	C6orf47-AS1	lncRNA
ENSG00000104450	0.654138	0.0166037	SPAG1	protein_coding
ENSG00000258317	0.652435	2.97e-08	AC034102.7	lncRNA
ENSG00000141027	0.649805	0.00525058	NCOR1	protein_coding
ENSG00000056736	0.649396	0.00808594	IL17RB	protein_coding
ENSG00000145715	0.648636	0.0239047	RASA1	protein_coding
ENSG00000234585	0.647489	0.0346604	CCT6P3	transcribed_unprocessed_pseudogene
ENSG00000253645	0.645343	1.13e-05	AC108863.1	lncRNA
ENSG00000198522	0.644923	0.00278914	GPN1	protein_coding
ENSG00000100197	0.644784	0.000177752	CYP2D6	protein_coding
ENSG00000226648	0.643183	1.44e-05	PLCG1-AS1	lncRNA
ENSG00000102967	0.642563	0.000461868	DHODH	protein_coding
ENSG00000198624	0.641511	0.0013192	CCDC69	protein_coding
ENSG00000000460	0.641224	0.00348848	C1orf112	protein_coding
ENSG00000136167	0.639154	8.93e-07	LCP1	protein_coding
ENSG00000267858	0.629986	0.00163388	MZF1-AS1	lncRNA
ENSG00000249592	0.628742	2.21e-08	AC139887.2	lncRNA
ENSG00000186517	0.62631	0.00143019	ARHGAP30	protein_coding
ENSG00000232811	0.620114	8.51e-05	AL360270.1	lncRNA
ENSG00000250722	0.619351	3.46e-05	SELENOP	protein_coding
ENSG00000241553	0.61677	0.00441139	ARPC4	protein_coding
ENSG00000186318	0.613689	9.13e-05	BACE1	protein_coding
ENSG00000081377	0.612664	0.0150953	CDC14B	protein_coding
ENSG00000130811	0.611243	0.000415394	EIF3G	protein_coding
ENSG00000233558	0.611208	0.0166581	AL050331.1	processed_pseudogene
ENSG00000238280	0.609112	0.0057117	AC067751.1	lncRNA
ENSG00000267439	0.603417	0.003416	AD000671.3	lncRNA
ENSG00000135835	0.603027	5.82e-05	KIAA1614	protein_coding
ENSG00000147403	0.602461	0.000483249	RPL10	protein_coding
ENSG00000184164	0.59625	0.0213187	CRELD2	protein_coding
ENSG00000162576	0.595273	8.08e-07	MXRA8	protein_coding
ENSG00000139437	0.589665	5e-11	TCHP	protein_coding
ENSG00000271941	0.589077	0.00304371	NA	NA
ENSG00000264058	0.588658	0.0251975	AC073508.2	protein_coding
ENSG00000137496	0.586859	5.14e-08	IL18BP	protein_coding
ENSG00000170445	0.581331	0.000207313	HARS	protein_coding
ENSG00000108961	0.576316	0.000404153	RANGRF	protein_coding
ENSG00000059915	0.573954	0.0265893	PSD	protein_coding
ENSG00000105085	0.57379	0.0453214	MED26	protein_coding
ENSG00000153551	0.573257	8.85e-05	CMTM7	protein_coding
ENSG00000282951	0.572527	0.000291314	AC008537.4	lncRNA
ENSG00000267232	0.571634	0.00603679	AC012615.5	lncRNA
ENSG00000281490	0.571495	2.29e-08	CICP14	processed_pseudogene
ENSG00000100714	0.570356	0.02503	MTHFD1	protein_coding
ENSG00000141556	0.569775	1.7e-05	TBCD	protein_coding
ENSG00000112473	0.569508	0.00415865	SLC39A7	protein_coding
ENSG00000235027	0.566018	3.89e-05	AC068580.3	lncRNA
ENSG00000145075	0.562615	1.03e-06	CCDC39	lncRNA
ENSG00000112297	0.558677	6.15e-05	CRYBG1	protein_coding
ENSG00000169032	0.557407	0.0254512	MAP2K1	protein_coding
ENSG00000228606	0.555045	0.000391255	AL139011.1	lncRNA
ENSG00000256453	0.552563	2.27e-05	DND1	protein_coding
ENSG00000111445	0.552271	0.0325529	RFC5	protein_coding
ENSG00000269737	0.551874	0.000361953	AL691432.1	transcribed_processed_pseudogene
ENSG00000267607	0.550151	0.000260947	AC011511.5	lncRNA
ENSG00000185619	0.548823	0.000173638	PCGF3	protein_coding
ENSG00000159210	0.546295	0.00155853	SNF8	protein_coding
ENSG00000083807	0.542736	0.000602021	SLC27A5	protein_coding
ENSG00000261731	0.542721	0.0132701	AC074050.3	lncRNA
ENSG00000259295	0.540586	9.89e-06	CSPG4P12	transcribed_unprocessed_pseudogene
ENSG00000229413	0.539311	0.00546786	AC018638.1	processed_pseudogene
ENSG00000272004	0.538425	7.18e-05	FO704657.1	lncRNA
ENSG00000198695	0.536566	7.58e-09	MT-ND6	protein_coding
ENSG00000161547	0.535648	0.0183326	SRSF2	protein_coding
ENSG00000272742	0.535237	5.24e-07	AC135457.1	lncRNA
ENSG00000279488	0.533575	1.07e-05	AC004623.1	TEC
ENSG00000184343	0.532396	0.00030079	SRPK3	protein_coding
ENSG00000176868	0.532241	5.39e-11	AL358781.1	lncRNA
ENSG00000266933	0.530828	0.00165081	AC005775.1	lncRNA
ENSG00000255182	0.529472	4.21e-09	AC084125.2	lncRNA
ENSG00000182586	0.529295	0.00862053	LINC00334	lncRNA
ENSG00000228843	0.528677	0.00430853	AL133410.2	lncRNA
ENSG00000283375	0.526598	0.046551	AC087521.4	lncRNA
ENSG00000251143	0.526312	1.41e-09	AP002490.1	lncRNA
ENSG00000259185	0.520411	0.00507946	AC090971.1	lncRNA
ENSG00000246174	0.519212	0.03931	KCTD21-AS1	lncRNA
ENSG00000255929	0.518495	0.000238469	AP000943.3	lncRNA
ENSG00000215183	0.517554	0.00378227	MSMP	protein_coding
ENSG00000119285	0.517231	6.61e-07	HEATR1	protein_coding
ENSG00000260051	0.515157	0.00830938	AL031600.1	lncRNA
ENSG00000277156	0.513424	0.0464279	AL589743.5	processed_pseudogene
ENSG00000188026	0.513125	0.0394264	RILPL1	protein_coding
ENSG00000157911	0.513021	4.05e-06	PEX10	protein_coding
ENSG00000229689	0.512976	0.00489561	AC009237.3	transcribed_unprocessed_pseudogene
ENSG00000166685	0.512043	3.29e-06	COG1	protein_coding
ENSG00000254400	0.511367	0.0389926	AC091564.2	lncRNA
ENSG00000258297	0.510625	0.0315711	NA	NA
ENSG00000130734	0.507784	0.000164554	ATG4D	protein_coding
ENSG00000256928	0.505877	0.000709711	AP000763.4	lncRNA
ENSG00000234222	0.505715	0.000439367	LIX1L-AS1	lncRNA
ENSG00000240211	0.503459	0.000398082	AC092849.1	lncRNA
ENSG00000165819	0.502871	0.00914909	METTL3	protein_coding
ENSG00000258301	0.500175	0.000630019	VASH1-AS1	lncRNA
ENSG00000260349	0.498902	0.00121187	AC087190.1	lncRNA
ENSG00000273478	0.496744	0.0373911	NA	NA
ENSG00000115091	0.495208	0.0234161	ACTR3	protein_coding
ENSG00000100567	0.494897	0.0107438	PSMA3	protein_coding
ENSG00000262160	0.492918	5.5e-10	AC020978.5	lncRNA
ENSG00000197774	0.491899	6.85e-08	EME2	protein_coding
ENSG00000228172	0.489664	0.0284724	AL020996.1	lncRNA
ENSG00000112304	0.478889	0.00587081	ACOT13	protein_coding
ENSG00000261063	0.472648	0.0230418	AC009139.2	lncRNA
ENSG00000174586	0.470278	5.58e-05	ZNF497	protein_coding
ENSG00000152767	0.468905	1.94e-08	FARP1	protein_coding
ENSG00000157306	0.463959	7.38e-06	ZFHX2-AS1	lncRNA
ENSG00000166526	0.459377	0.00717699	ZNF3	protein_coding
ENSG00000178922	0.457846	0.00369071	HYI	protein_coding
ENSG00000224505	0.456269	0.00836135	AC138150.1	lncRNA
ENSG00000099999	0.45575	0.0433318	RNF215	protein_coding
ENSG00000174456	0.453219	0.0328421	C12orf76	protein_coding
ENSG00000145217	0.446068	0.00013097	SLC26A1	protein_coding
ENSG00000184716	0.440329	0.000218572	SERINC4	protein_coding
ENSG00000275183	0.439886	0.00954762	LENG9	protein_coding
ENSG00000233885	0.437557	0.000194802	YEATS2-AS1	lncRNA
ENSG00000142534	0.43725	0.0454423	RPS11	protein_coding
ENSG00000067606	0.434124	0.0241486	PRKCZ	protein_coding
ENSG00000260111	0.431848	0.00177798	AC012184.1	lncRNA
ENSG00000215424	0.430731	4.72e-07	MCM3AP-AS1	lncRNA
ENSG00000183718	0.418429	0.0174712	TRIM52	protein_coding
ENSG00000259881	0.417554	2.96e-05	AC092384.2	lncRNA
ENSG00000236723	0.415869	0.00529606	AL606760.2	lncRNA
ENSG00000188107	0.413388	0.00470157	EYS	protein_coding
ENSG00000047662	0.410055	2.78e-05	FAM184B	protein_coding
ENSG00000124104	0.4091	0.0220319	SNX21	protein_coding
ENSG00000078319	0.406398	0.0282081	PMS2P1	unprocessed_pseudogene
ENSG00000258525	0.406087	0.00156216	AL049830.3	lncRNA
ENSG00000173113	0.404265	0.0301509	TRMT112	protein_coding
ENSG00000213983	0.402568	0.000635553	AP1G2	protein_coding
ENSG00000167378	0.400233	0.0132868	IRGQ	protein_coding
ENSG00000100445	0.399788	7.7e-05	SDR39U1	protein_coding
ENSG00000279152	0.398946	0.014494	AC129492.8	TEC
ENSG00000248487	0.397849	0.00876298	ABHD14A	protein_coding
ENSG00000260276	0.397376	0.000335228	AC022167.2	lncRNA
ENSG00000256034	0.395316	0.00430696	AP002770.1	lncRNA
ENSG00000115464	0.39425	0.00282377	USP34	protein_coding
ENSG00000188312	0.391358	0.00179937	CENPP	protein_coding
ENSG00000079805	0.38777	0.00167838	DNM2	protein_coding
ENSG00000233750	0.37978	0.0239453	CICP27	processed_pseudogene
ENSG00000072310	0.379612	0.0424776	SREBF1	protein_coding
ENSG00000121281	0.378335	0.0434857	ADCY7	protein_coding
ENSG00000137822	0.377525	0.00521287	TUBGCP4	protein_coding
ENSG00000186714	0.377264	0.000558609	CCDC73	protein_coding
ENSG00000197111	0.376842	0.012489	PCBP2	protein_coding
ENSG00000156873	0.375257	0.0255268	PHKG2	protein_coding
ENSG00000186919	0.369656	3.9e-05	ZACN	protein_coding
ENSG00000228830	0.368186	7.75e-05	AL160408.2	lncRNA
ENSG00000110013	0.355231	0.0034579	SIAE	protein_coding
ENSG00000163608	0.354349	0.00232084	NEPRO	protein_coding
ENSG00000253200	0.348597	0.00120678	AC037459.2	lncRNA
ENSG00000198727	0.341732	3.57e-06	MT-CYB	protein_coding
ENSG00000245662	0.338902	0.00111237	LINC02211	lncRNA
ENSG00000186564	0.337639	0.0424468	FOXD2	protein_coding
ENSG00000223697	0.334913	0.0452174	AF230666.1	lncRNA
ENSG00000226167	0.332388	0.0301784	AP4B1-AS1	lncRNA
ENSG00000072201	0.331511	0.0129039	LNX1	protein_coding
ENSG00000280407	0.327081	0.00340069	AC132872.4	TEC
ENSG00000279296	0.325011	0.00561493	PRAL	TEC
ENSG00000161664	0.324657	0.0230152	ASB16	protein_coding
ENSG00000126749	0.324314	0.00645307	EMG1	protein_coding
ENSG00000267724	0.322664	0.0381686	AC012254.3	lncRNA
ENSG00000279767	0.322559	0.00599646	NA	NA
ENSG00000010072	0.321506	0.041491	SPRTN	protein_coding
ENSG00000187097	0.317133	0.0289023	ENTPD5	protein_coding
ENSG00000120314	0.309293	0.0211259	WDR55	protein_coding
ENSG00000268006	0.309017	0.0136923	PTOV1-AS1	lncRNA
ENSG00000142453	0.300063	0.0236108	CARM1	protein_coding
ENSG00000108786	0.297443	0.00250639	HSD17B1	protein_coding
ENSG00000219410	0.297344	0.00141402	AC125494.1	lncRNA
ENSG00000247853	0.293994	0.013702	AC006064.2	lncRNA
ENSG00000260853	0.291019	0.0463847	AC109460.2	lncRNA
ENSG00000235016	0.284408	0.0473009	SEMA3F-AS1	lncRNA
ENSG00000260005	0.274203	0.0240811	AC027601.2	lncRNA
ENSG00000173209	0.273712	0.00298227	AHSA2P	transcribed_unitary_pseudogene
ENSG00000280143	0.257875	0.0155332	AP000892.3	TEC
ENSG00000111752	0.250319	0.0119788	PHC1	protein_coding
ENSG00000245970	-0.216887	0.0229777	AP003352.1	lncRNA
ENSG00000139278	-0.22301	0.0181962	GLIPR1	protein_coding
ENSG00000067369	-0.238061	0.0230303	TP53BP1	protein_coding
ENSG00000172426	-0.239331	0.046721	RSPH9	protein_coding
ENSG00000205476	-0.243527	0.0198697	CCDC85C	protein_coding
ENSG00000109686	-0.247982	0.00110827	SH3D19	protein_coding
ENSG00000233016	-0.249395	0.0427789	SNHG7	lncRNA
ENSG00000279364	-0.258491	0.0249166	AC114546.3	TEC
ENSG00000224281	-0.266192	0.0469276	SLC25A5-AS1	lncRNA
ENSG00000150967	-0.271989	0.029577	ABCB9	protein_coding
ENSG00000254873	-0.277424	0.00641732	AP001267.1	lncRNA
ENSG00000258377	-0.279353	0.00355187	AL139099.1	lncRNA
ENSG00000100109	-0.281987	0.0214895	TFIP11	protein_coding
ENSG00000254452	-0.282462	0.0311638	AP001107.2	lncRNA
ENSG00000167476	-0.285688	0.00267464	JSRP1	protein_coding
ENSG00000204261	-0.289761	0.0339651	PSMB8-AS1	lncRNA
ENSG00000274629	-0.291427	0.0245718	AC073052.2	lncRNA
ENSG00000226800	-0.295937	0.0146992	CACTIN-AS1	lncRNA
ENSG00000262533	-0.296905	0.0398904	AC090617.3	lncRNA
ENSG00000138641	-0.302811	0.0044167	HERC3	protein_coding
ENSG00000205771	-0.306567	0.0132868	CATSPER2P1	transcribed_unprocessed_pseudogene
ENSG00000147604	-0.30675	0.00498884	RPL7	protein_coding
ENSG00000204623	-0.306847	0.0450603	ZNRD1ASP	transcribed_unitary_pseudogene
ENSG00000266993	-0.315009	0.0363205	AL050343.1	lncRNA
ENSG00000274177	-0.315511	0.00284323	AC004528.2	lncRNA
ENSG00000108559	-0.316382	0.0114661	NUP88	protein_coding
ENSG00000257663	-0.317926	0.0144335	AC025259.1	lncRNA
ENSG00000129347	-0.321506	0.0115654	KRI1	protein_coding
ENSG00000240303	-0.324374	0.0324417	ACAD11	protein_coding
ENSG00000176383	-0.326356	0.00104451	B3GNT4	protein_coding
ENSG00000226937	-0.329666	0.000857269	CEP164P1	transcribed_processed_pseudogene
ENSG00000267244	-0.333599	0.015801	AC012615.6	lncRNA
ENSG00000257270	-0.337059	0.0157618	AL928654.2	lncRNA
ENSG00000188368	-0.338784	0.00567368	PRR19	protein_coding
ENSG00000181350	-0.341547	4.15e-05	LRRC75A	protein_coding
ENSG00000261240	-0.341661	0.0102769	AC009065.6	lncRNA
ENSG00000258504	-0.347086	0.0164821	AL157871.1	lncRNA
ENSG00000157916	-0.347093	0.0215675	RER1	protein_coding
ENSG00000156508	-0.350826	0.00468394	EEF1A1	protein_coding
ENSG00000171503	-0.351466	0.041714	ETFDH	protein_coding
ENSG00000225855	-0.353388	0.000457523	RUSC1-AS1	lncRNA
ENSG00000184162	-0.353939	0.0147466	NR2C2AP	protein_coding
ENSG00000100316	-0.354717	0.0492041	RPL3	protein_coding
ENSG00000143450	-0.354893	0.0146216	OAZ3	protein_coding
ENSG00000121454	-0.357608	0.0354071	LHX4	protein_coding
ENSG00000178149	-0.357785	0.000460576	DALRD3	protein_coding
ENSG00000246859	-0.359484	0.000569102	STARD4-AS1	lncRNA
ENSG00000255224	-0.36126	0.0386141	AC109322.1	lncRNA
ENSG00000254741	-0.363066	0.000171114	AC067930.1	lncRNA
ENSG00000229839	-0.364323	0.00378509	AC018462.1	lncRNA
ENSG00000183979	-0.364476	0.015919	NPB	protein_coding
ENSG00000269888	-0.366919	2.62e-05	AC112491.1	lncRNA
ENSG00000282961	-0.370878	0.00276587	PRNCR1	lncRNA
ENSG00000279232	-0.371029	0.000676614	AC008522.1	lncRNA
ENSG00000261659	-0.371766	0.00394569	Z92544.2	lncRNA
ENSG00000269243	-0.373073	4.36e-05	AC008894.2	lncRNA
ENSG00000267135	-0.374329	1.43e-05	AD000091.1	processed_pseudogene
ENSG00000280195	-0.382415	0.013691	AC245140.2	lncRNA
ENSG00000213839	-0.386516	0.0234373	TMX2P1	processed_pseudogene
ENSG00000164161	-0.39214	0.00739712	HHIP	protein_coding
ENSG00000146457	-0.392573	0.02214	WTAP	protein_coding
ENSG00000105617	-0.394898	0.00482969	LENG1	protein_coding
ENSG00000100242	-0.396749	0.00750548	SUN2	protein_coding
ENSG00000116957	-0.396797	0.0247933	NA	NA
ENSG00000167543	-0.397658	0.0034176	TP53I13	protein_coding
ENSG00000160973	-0.398197	0.00485993	FOXH1	protein_coding
ENSG00000131470	-0.399038	0.00221265	PSMC3IP	protein_coding
ENSG00000264577	-0.399225	8.75e-07	AC010761.2	lncRNA
ENSG00000137154	-0.401063	0.0117833	RPS6	protein_coding
ENSG00000100764	-0.401696	0.040945	PSMC1	protein_coding
ENSG00000161048	-0.403221	0.0273812	NAPEPLD	protein_coding
ENSG00000167971	-0.403258	0.000134479	CASKIN1	protein_coding
ENSG00000119707	-0.405117	0.0013791	RBM25	protein_coding
ENSG00000100441	-0.406081	6.96e-06	KHNYN	protein_coding
ENSG00000223390	-0.407486	0.0409101	AL445685.1	lncRNA
ENSG00000063046	-0.408263	0.00485993	EIF4B	protein_coding
ENSG00000140553	-0.409052	0.0303204	UNC45A	protein_coding
ENSG00000108592	-0.41095	0.0139924	FTSJ3	protein_coding
ENSG00000273275	-0.411678	0.000142156	AC017083.2	lncRNA
ENSG00000278769	-0.41436	0.0169874	AC090510.3	lncRNA
ENSG00000226715	-0.415259	0.000231191	LINC01709	lncRNA
ENSG00000170291	-0.417394	0.0267763	ELP5	protein_coding
ENSG00000113851	-0.417439	0.0367044	CRBN	protein_coding
ENSG00000104886	-0.419305	0.000855409	PLEKHJ1	protein_coding
ENSG00000010292	-0.422234	0.00890672	NCAPD2	protein_coding
ENSG00000147123	-0.422239	0.0292288	NDUFB11	protein_coding
ENSG00000112096	-0.422683	0.0128144	SOD2	protein_coding
ENSG00000105072	-0.423009	0.000114438	C19orf44	protein_coding
ENSG00000275807	-0.423259	4.07e-05	AC145285.6	lncRNA
ENSG00000256747	-0.423964	0.0106886	AC009511.2	lncRNA
ENSG00000130702	-0.425003	0.00106935	LAMA5	protein_coding
ENSG00000203772	-0.425032	0.00311404	SPRN	protein_coding
ENSG00000175029	-0.425514	0.000159598	CTBP2	protein_coding
ENSG00000164543	-0.425782	0.0157618	STK17A	protein_coding
ENSG00000161999	-0.42709	0.000213023	JMJD8	protein_coding
ENSG00000158545	-0.428363	0.0173538	ZC3H18	protein_coding
ENSG00000112031	-0.428866	0.029748	MTRF1L	protein_coding
ENSG00000177932	-0.432245	0.00136284	ZNF354C	protein_coding
ENSG00000255949	-0.433673	0.00407638	RPS6KB2-AS1	lncRNA
ENSG00000279605	-0.43501	9.4e-07	AC067930.5	TEC
ENSG00000164587	-0.435308	2.22e-05	RPS14	protein_coding
ENSG00000143740	-0.4357	3.57e-05	SNAP47	protein_coding
ENSG00000226332	-0.436109	0.00723435	AL354836.1	lncRNA
ENSG00000262049	-0.442016	3.47e-05	AC139530.2	lncRNA
ENSG00000127564	-0.442698	6.47e-06	PKMYT1	protein_coding
ENSG00000243004	-0.443908	2.55e-07	AC005062.1	lncRNA
ENSG00000136891	-0.444418	0.00423052	TEX10	protein_coding
ENSG00000235513	-0.446909	0.0117264	AL035681.1	lncRNA
ENSG00000163322	-0.45249	0.0151999	ABRAXAS1	protein_coding
ENSG00000213742	-0.452594	4.82e-06	ZNF337-AS1	lncRNA
ENSG00000196642	-0.45315	0.0417464	RABL6	protein_coding
ENSG00000264044	-0.455029	5.02e-05	AC005726.2	lncRNA
ENSG00000145041	-0.455149	5.28e-05	DCAF1	protein_coding
ENSG00000266469	-0.455645	0.000141476	AC005288.1	lncRNA
ENSG00000267007	-0.456847	0.00153231	AC012615.2	lncRNA
ENSG00000163453	-0.458039	0.00186496	IGFBP7	protein_coding
ENSG00000180448	-0.45839	0.00354338	AC004151.1	protein_coding
ENSG00000176890	-0.461562	0.00183589	TYMS	protein_coding
ENSG00000267122	-0.462352	0.0401131	AC004490.1	lncRNA
[truncated: 1,496 more rows]
