# Supplementary material for: Direct and indirect effects of CYTOR lncRNA regulate HIV gene expression
Source: PLoS Pathog. 2024 Apr 25;20(4):e1012172. doi: 10.1371/journal.ppat.1012172 (PMC11075828; doi:10.1371/journal.ppat.1012172)
Supplement: S2 Table — (XLSM) [file ppat.1012172.s007.xlsm]

## Sheet: DE_Annotated_results
ensembl_gene_id	external_gene_name	gene_biotype	baseMean	log2FoldChange	padj
ENSG00000000003	TSPAN6	protein_coding	NA	NA	NA
ENSG00000000419	DPM1	protein_coding	1003.12	0.0783284	0.927991
ENSG00000000457	SCYL3	protein_coding	251.185	0.0134585	0.993555
ENSG00000000460	C1orf112	protein_coding	888.846	0.370639	0.381401
ENSG00000000938	FGR	protein_coding	32.401	-0.147996	0.961526
ENSG00000000971	CFH	protein_coding	NA	NA	NA
ENSG00000001036	FUCA2	protein_coding	NA	NA	NA
ENSG00000001084	GCLC	protein_coding	1086.55	-0.250373	0.625921
ENSG00000001167	NFYA	protein_coding	1890.53	-0.233163	0.628786
ENSG00000001460	STPG1	protein_coding	8.81375	0.24684	NA
ENSG00000001461	NIPAL3	protein_coding	1103.28	-0.143753	0.841954
ENSG00000001497	LAS1L	protein_coding	2859.9	0.237553	0.708103
ENSG00000001561	ENPP4	protein_coding	749.863	0.0857286	0.934974
ENSG00000001617	SEMA3F	protein_coding	93.5959	-0.0331956	0.990001
ENSG00000001626	CFTR	protein_coding	31.9765	0.562412	0.836105
ENSG00000001629	ANKIB1	protein_coding	1357.49	0.00141434	0.997722
ENSG00000001630	CYP51A1	protein_coding	12.594	-0.696899	NA
ENSG00000001631	KRIT1	protein_coding	113.405	0.00845752	0.994851
ENSG00000002016	RAD52	protein_coding	163.8	-0.457813	0.56456
ENSG00000002079	MYH16	transcribed_unitary_pseudogene	NA	NA	NA
ENSG00000002330	BAD	protein_coding	579.402	0.149015	0.856496
ENSG00000002549	LAP3	protein_coding	1875.93	-0.0489503	0.959484
ENSG00000002586	CD99	protein_coding	NA	NA	NA
ENSG00000002587	HS3ST1	protein_coding	NA	NA	NA
ENSG00000002726	AOC1	protein_coding	10.4767	-0.112877	NA
ENSG00000002745	WNT16	protein_coding	NA	NA	NA
ENSG00000002746	HECW1	protein_coding	6.07949	-0.82545	NA
ENSG00000002822	MAD1L1	protein_coding	17.5101	0.272932	NA
ENSG00000002834	LASP1	protein_coding	6643.43	0.000367346	0.998796
ENSG00000002919	SNX11	protein_coding	539.818	0.0453562	0.972831
ENSG00000002933	TMEM176A	protein_coding	NA	NA	NA
ENSG00000003056	M6PR	protein_coding	1965.41	-0.0956184	0.913692
ENSG00000003137	CYP26B1	protein_coding	407.93	-0.172533	0.851313
ENSG00000003147	ICA1	protein_coding	190.515	0.565586	0.406229
ENSG00000003249	DBNDD1	protein_coding	53.0226	0.173623	0.942814
ENSG00000003393	ALS2	protein_coding	811.623	-0.0236666	0.982371
ENSG00000003400	CASP10	protein_coding	216.657	-0.246268	0.80335
ENSG00000003402	CFLAR	protein_coding	449.172	-0.199824	0.812637
ENSG00000003436	TFPI	protein_coding	NA	NA	NA
ENSG00000003509	NDUFAF7	protein_coding	117.846	0.0405482	0.982451
ENSG00000003756	RBM5	protein_coding	581.915	-0.00406402	0.996608
ENSG00000003987	MTMR7	protein_coding	20.7863	-0.541437	NA
ENSG00000003989	SLC7A2	protein_coding	NA	NA	NA
ENSG00000004059	ARF5	protein_coding	2663.06	0.271016	0.530475
ENSG00000004139	SARM1	protein_coding	75.702	-0.54801	0.610206
ENSG00000004142	POLDIP2	protein_coding	3745.81	0.115902	0.876222
ENSG00000004399	PLXND1	protein_coding	742.916	0.171323	0.81056
ENSG00000004455	AK2	protein_coding	5748.15	-0.0502152	0.957361
ENSG00000004468	CD38	protein_coding	1069.12	-0.280014	0.656867
ENSG00000004478	FKBP4	protein_coding	9038.56	0.114763	0.876862
ENSG00000004487	KDM1A	protein_coding	6719.7	-0.0631914	0.942814
ENSG00000004534	RBM6	protein_coding	1165.15	-0.125878	0.885999
ENSG00000004660	CAMKK1	protein_coding	179.998	-0.224508	0.845351
ENSG00000004700	RECQL	protein_coding	598.559	0.0227552	0.984567
ENSG00000004766	VPS50	protein_coding	402.869	-0.14334	0.876222
ENSG00000004776	HSPB6	protein_coding	NA	NA	NA
ENSG00000004777	ARHGAP33	protein_coding	461.266	-0.409329	0.414798
ENSG00000004779	NDUFAB1	protein_coding	1929.27	0.333654	0.366806
ENSG00000004809	SLC22A16	protein_coding	NA	NA	NA
ENSG00000004838	ZMYND10	protein_coding	181.669	0.493044	0.550608
ENSG00000004846	ABCB5	protein_coding	NA	NA	NA
ENSG00000004848	ARX	protein_coding	NA	NA	NA
ENSG00000004864	SLC25A13	protein_coding	133.711	0.206077	0.90836
ENSG00000004866	ST7	protein_coding	142.509	0.324979	0.769743
ENSG00000004897	CDC27	protein_coding	2618.11	0.143212	0.840007
ENSG00000004939	SLC4A1	protein_coding	NA	NA	NA
ENSG00000004961	HCCS	protein_coding	649.642	0.161108	0.856592
ENSG00000004975	DVL2	protein_coding	2269.54	-0.00300489	0.996521
ENSG00000005001	PRSS22	protein_coding	NA	NA	NA
ENSG00000005007	UPF1	protein_coding	5353.67	-0.2843	0.495961
ENSG00000005020	SKAP2	protein_coding	NA	NA	NA
ENSG00000005022	SLC25A5	protein_coding	14823.6	0.476927	0.153889
ENSG00000005059	MCUB	protein_coding	2072.07	0.457248	0.203634
ENSG00000005073	HOXA11	protein_coding	NA	NA	NA
ENSG00000005075	POLR2J	protein_coding	602.674	0.158791	0.842758
ENSG00000005100	DHX33	protein_coding	723.811	-0.423465	0.423333
ENSG00000005108	THSD7A	protein_coding	NA	NA	NA
ENSG00000005156	LIG3	protein_coding	1538.63	0.0991642	0.902027
ENSG00000005175	RPAP3	protein_coding	1403.36	-0.151989	0.827083
ENSG00000005187	ACSM3	protein_coding	5.4034	0.275081	NA
ENSG00000005189	REXO5	protein_coding	30.9058	0.353937	0.887676
ENSG00000005194	CIAPIN1	protein_coding	1222.61	-0.0883641	0.934447
ENSG00000005206	SPPL2B	protein_coding	979.397	-0.038786	0.974412
ENSG00000005238	ATOSB	protein_coding	245.381	0.095636	0.94929
ENSG00000005243	COPZ2	protein_coding	NA	NA	NA
ENSG00000005249	PRKAR2B	protein_coding	753.072	0.286431	0.6304
ENSG00000005302	MSL3	protein_coding	697.941	0.15003	0.859289
ENSG00000005339	CREBBP	protein_coding	993.087	-0.638441	0.0404152
ENSG00000005379	TSPOAP1	protein_coding	180.224	-0.484608	0.510009
ENSG00000005381	MPO	protein_coding	NA	NA	NA
ENSG00000005421	PON1	protein_coding	NA	NA	NA
ENSG00000005436	GCFC2	protein_coding	670.977	0.180406	0.80335
ENSG00000005448	WDR54	protein_coding	3136.46	0.641492	0.138128
ENSG00000005469	CROT	protein_coding	207.319	-0.104312	0.940185
ENSG00000005471	ABCB4	protein_coding	5.76388	-2.28925	NA
ENSG00000005483	KMT2E	protein_coding	1960.57	-0.123995	0.862104
ENSG00000005486	RHBDD2	protein_coding	1649.69	-0.127194	0.876471
ENSG00000005513	SOX8	protein_coding	11.6723	0.0314999	NA
ENSG00000005700	IBTK	protein_coding	1508.72	0.148252	0.825798
ENSG00000005801	ZNF195	protein_coding	707.726	-0.00587483	0.994851
ENSG00000005810	MYCBP2	protein_coding	2045.5	-0.0462725	0.959314
ENSG00000005812	FBXL3	protein_coding	735.53	0.12075	0.87962
ENSG00000005844	ITGAL	protein_coding	4220.11	0.202803	0.732248
ENSG00000005882	PDK2	protein_coding	537.349	0.241148	0.708103
ENSG00000005884	ITGA3	protein_coding	531.652	0.054265	0.9606
ENSG00000005889	ZFX	protein_coding	406.797	-0.188974	0.829973
ENSG00000005893	LAMP2	protein_coding	2321.23	-0.025033	0.979566
ENSG00000005961	ITGA2B	protein_coding	31.056	0.134439	0.96811
ENSG00000005981	ASB4	protein_coding	NA	NA	NA
ENSG00000006007	GDE1	protein_coding	1987.13	0.0781413	0.927991
ENSG00000006015	REX1BD	protein_coding	609.472	0.150019	0.876222
ENSG00000006016	CRLF1	protein_coding	7.16984	-0.0922779	NA
ENSG00000006025	OSBPL7	protein_coding	314.428	0.206935	0.831787
ENSG00000006042	TMEM98	protein_coding	346.361	0.25976	0.731724
ENSG00000006047	YBX2	protein_coding	240.912	0.0714266	0.961526
ENSG00000006062	MAP3K14	protein_coding	82.6131	-1.28356	0.037321
ENSG00000006071	ABCC8	protein_coding	NA	NA	NA
ENSG00000006118	TMEM132A	protein_coding	581.607	-0.0322609	0.979566
ENSG00000006125	AP2B1	protein_coding	9182.04	0.0419076	0.964027
ENSG00000006128	TAC1	protein_coding	NA	NA	NA
ENSG00000006194	ZNF263	protein_coding	452.593	0.0371884	0.979566
ENSG00000006282	SPATA20	protein_coding	318.698	0.569061	0.268985
ENSG00000006283	CACNA1G	protein_coding	5.63865	0.844261	NA
ENSG00000006327	TNFRSF12A	protein_coding	61.3741	0.00508281	0.997163
ENSG00000006377	DLX6	protein_coding	NA	NA	NA
ENSG00000006432	MAP3K9	protein_coding	606.81	-0.499066	0.237035
ENSG00000006451	RALA	protein_coding	1488.58	-0.0465845	0.9606
ENSG00000006453	BAIAP2L1	protein_coding	NA	NA	NA
ENSG00000006459	KDM7A	protein_coding	493.555	-0.0532446	0.970231
ENSG00000006468	ETV1	protein_coding	NA	NA	NA
ENSG00000006530	AGK	protein_coding	652.894	0.0385676	0.972698
ENSG00000006534	ALDH3B1	protein_coding	13.6025	-0.599782	NA
ENSG00000006576	PHTF2	protein_coding	900.832	0.123434	0.892131
ENSG00000006607	FARP2	protein_coding	838.581	-0.000637727	0.998397
ENSG00000006611	USH1C	protein_coding	NA	NA	NA
ENSG00000006625	GGCT	protein_coding	436.643	0.0148576	0.99165
ENSG00000006634	DBF4	protein_coding	1339.56	0.144754	0.849681
ENSG00000006638	TBXA2R	protein_coding	NA	NA	NA
ENSG00000006652	IFRD1	protein_coding	78.5396	-0.610557	0.546022
ENSG00000006659	LGALS14	protein_coding	NA	NA	NA
ENSG00000006695	COX10	protein_coding	520.826	0.00543301	0.994982
ENSG00000006704	GTF2IRD1	protein_coding	435.761	0.0560698	0.965256
ENSG00000006712	PAF1	protein_coding	1989.45	0.125208	0.859289
ENSG00000006715	VPS41	protein_coding	1277.54	0.105756	0.89757
ENSG00000006740	ARHGAP44	protein_coding	480.916	0.118489	0.913821
ENSG00000006744	ELAC2	protein_coding	2947.45	0.0272491	0.979529
ENSG00000006747	SCIN	protein_coding	NA	NA	NA
ENSG00000006756	ARSD	protein_coding	NA	NA	NA
ENSG00000006757	PNPLA4	protein_coding	NA	NA	NA
ENSG00000006788	MYH13	protein_coding	NA	NA	NA
ENSG00000006831	ADIPOR2	protein_coding	2100.06	-0.182217	0.761161
ENSG00000006837	CDKL3	protein_coding	7.82698	-0.605515	NA
ENSG00000007001	UPP2	protein_coding	NA	NA	NA
ENSG00000007047	MARK4	protein_coding	2990.69	0.166185	0.812276
ENSG00000007062	PROM1	protein_coding	NA	NA	NA
ENSG00000007080	CCDC124	protein_coding	4074.78	0.113356	0.894415
ENSG00000007129	CEACAM21	protein_coding	20.081	0.0401241	NA
ENSG00000007168	PAFAH1B1	protein_coding	4315.91	0.0082581	0.993555
ENSG00000007171	NOS2	protein_coding	NA	NA	NA
ENSG00000007174	DNAH9	protein_coding	NA	NA	NA
ENSG00000007202	BLTP2	protein_coding	2307.64	-0.0293915	0.978183
ENSG00000007237	GAS7	protein_coding	4581.7	-0.142663	0.842513
ENSG00000007255	TRAPPC6A	protein_coding	682.913	0.216372	0.768905
ENSG00000007264	MATK	protein_coding	NA	NA	NA
ENSG00000007312	CD79B	protein_coding	NA	NA	NA
ENSG00000007314	SCN4A	protein_coding	NA	NA	NA
ENSG00000007341	ST7L	protein_coding	260.022	0.199732	0.837055
ENSG00000007350	TKTL1	protein_coding	57.7039	0.231789	0.907727
ENSG00000007372	PAX6	protein_coding	121.908	0.476078	0.57897
ENSG00000007376	RPUSD1	protein_coding	733.216	-0.075307	0.945377
ENSG00000007384	RHBDF1	protein_coding	8.63995	-0.989732	NA
ENSG00000007392	LUC7L	protein_coding	873.393	-0.307421	0.723868
ENSG00000007402	CACNA2D2	protein_coding	71.0308	0.137204	0.950047
ENSG00000007516	BAIAP3	protein_coding	13.5369	0.0960003	NA
ENSG00000007520	TSR3	protein_coding	1641.91	0.308705	0.481721
ENSG00000007541	PIGQ	protein_coding	707.644	-0.0817317	0.937217
ENSG00000007545	CRAMP1	protein_coding	514.498	-0.302541	0.593307
ENSG00000007866	TEAD3	protein_coding	193.544	0.068838	0.965256
ENSG00000007908	SELE	protein_coding	NA	NA	NA
ENSG00000007923	DNAJC11	protein_coding	1477.88	-0.124974	0.905157
ENSG00000007944	MYLIP	protein_coding	54.1263	0.381042	0.825555
ENSG00000007952	NOX1	protein_coding	14.0189	-0.027799	NA
ENSG00000007968	E2F2	protein_coding	1688.14	-0.419198	0.237035
ENSG00000008018	PSMB1	protein_coding	4967.95	0.235407	0.617632
ENSG00000008056	SYN1	protein_coding	68.7417	0.242676	0.894415
ENSG00000008083	JARID2	protein_coding	3342.91	-0.308472	0.400552
ENSG00000008086	CDKL5	protein_coding	231.957	0.0581187	0.968338
ENSG00000008128	CDK11A	protein_coding	41.4646	-0.199328	0.93687
ENSG00000008130	NADK	protein_coding	1326.29	0.0517096	0.956622
ENSG00000008196	TFAP2B	protein_coding	NA	NA	NA
ENSG00000008197	TFAP2D	protein_coding	NA	NA	NA
ENSG00000008226	DLEC1	protein_coding	4.67599	1.01085	NA
ENSG00000008256	CYTH3	protein_coding	484.87	-0.322001	0.568638
ENSG00000008277	ADAM22	protein_coding	596.146	0.0673944	0.953856
ENSG00000008282	SYPL1	protein_coding	2311.53	0.12761	0.856496
ENSG00000008283	CYB561	protein_coding	8.72374	-1.57368	NA
ENSG00000008294	SPAG9	protein_coding	1404.87	-0.186034	0.769743
ENSG00000008300	CELSR3	protein_coding	575.927	-0.346299	0.56797
ENSG00000008311	AASS	protein_coding	270.762	0.29762	0.765063
ENSG00000008323	PLEKHG6	protein_coding	4.64875	-0.451232	NA
ENSG00000008324	SS18L2	protein_coding	373.073	0.0559083	0.962183
ENSG00000008382	MPND	protein_coding	879.143	0.503126	0.159675
ENSG00000008394	MGST1	protein_coding	NA	NA	NA
ENSG00000008405	CRY1	protein_coding	936.061	0.0605196	0.953856
ENSG00000008438	PGLYRP1	protein_coding	NA	NA	NA
ENSG00000008441	NFIX	protein_coding	846.188	-0.257639	0.728326
ENSG00000008513	ST3GAL1	protein_coding	1483.38	-0.123696	0.874858
ENSG00000008516	MMP25	protein_coding	59.0676	0.196336	0.927991
ENSG00000008517	IL32	protein_coding	4101.96	-0.410973	0.515633
ENSG00000008710	PKD1	protein_coding	973.625	-0.24411	0.693631
ENSG00000008735	MAPK8IP2	protein_coding	29.9646	-0.0977737	0.979529
ENSG00000008838	MED24	protein_coding	1723.11	-0.120459	0.891875
ENSG00000008853	RHOBTB2	protein_coding	321.407	-0.155399	0.876222
ENSG00000008869	HEATR5B	protein_coding	524.012	0.175876	0.832558
ENSG00000008952	SEC62	protein_coding	2561.04	0.0558999	0.950329
ENSG00000008988	RPS20	protein_coding	22746.4	0.37951	0.233184
ENSG00000009307	CSDE1	protein_coding	28935.1	0.182902	0.711772
ENSG00000009335	UBE3C	protein_coding	2005.27	-0.134357	0.847411
ENSG00000009413	REV3L	protein_coding	715.344	-0.154951	0.840097
ENSG00000009694	TENM1	protein_coding	50.8124	-0.573846	0.706573
ENSG00000009724	MASP2	protein_coding	19.4	-0.989854	NA
ENSG00000009765	IYD	protein_coding	NA	NA	NA
ENSG00000009780	FAM76A	protein_coding	196.442	-0.695491	0.171962
ENSG00000009790	TRAF3IP3	protein_coding	1384.21	0.107046	0.885999
ENSG00000009830	POMT2	protein_coding	365.286	-0.29486	0.670368
ENSG00000009844	VTA1	protein_coding	2183.34	0.0383012	0.968288
ENSG00000009950	MLXIPL	protein_coding	NA	NA	NA
ENSG00000009954	BAZ1B	protein_coding	7476.34	-0.111711	0.881056
ENSG00000010017	RANBP9	protein_coding	2798.82	0.0616213	0.943367
ENSG00000010030	ETV7	protein_coding	NA	NA	NA
ENSG00000010072	SPRTN	protein_coding	500.879	-0.121581	0.894415
ENSG00000010165	METTL13	protein_coding	1390.17	-0.0707561	0.943926
ENSG00000010219	DYRK4	protein_coding	374.334	0.325281	0.641289
ENSG00000010244	ZNF207	protein_coding	3396.59	-0.165107	0.80053
ENSG00000010256	UQCRC1	protein_coding	9911.11	0.448444	0.1302
ENSG00000010270	STARD3NL	protein_coding	1586.08	0.203026	0.717988
ENSG00000010278	CD9	protein_coding	38.141	-0.499649	0.802315
ENSG00000010292	NCAPD2	protein_coding	6503.14	0.297674	0.475025
ENSG00000010295	IFFO1	protein_coding	372.167	-0.223504	0.786937
ENSG00000010310	GIPR	protein_coding	45.7894	-0.215044	0.927214
ENSG00000010318	PHF7	protein_coding	563.828	0.220299	0.810737
ENSG00000010319	SEMA3G	protein_coding	31.1665	-1.44722	0.277898
ENSG00000010322	NISCH	protein_coding	2115.82	-0.0546777	0.951324
ENSG00000010327	STAB1	protein_coding	NA	NA	NA
ENSG00000010361	FUZ	protein_coding	1473.42	0.386497	0.271361
ENSG00000010379	SLC6A13	protein_coding	NA	NA	NA
ENSG00000010404	IDS	protein_coding	137.895	-0.0580163	0.974847
ENSG00000010438	PRSS3	protein_coding	NA	NA	NA
ENSG00000010539	ZNF200	protein_coding	485.138	0.0560802	0.961526
ENSG00000010610	CD4	protein_coding	646.097	0.719901	0.0171845
ENSG00000010626	LRRC23	protein_coding	293.704	0.244825	0.769743
ENSG00000010671	BTK	protein_coding	3.17076	-3.29235	NA
ENSG00000010704	HFE	protein_coding	NA	NA	NA
ENSG00000010803	SCMH1	protein_coding	1776.21	0.379732	0.304404
ENSG00000010810	FYN	protein_coding	3249.04	0.092796	0.911955
ENSG00000010818	HIVEP2	protein_coding	1468.58	-0.0464861	0.961691
ENSG00000010932	FMO1	protein_coding	153.99	0.249976	0.824979
ENSG00000011007	ELOA	protein_coding	1354.13	-0.0830727	0.941429
ENSG00000011009	LYPLA2	protein_coding	1269.35	0.0789191	0.927991
ENSG00000011021	CLCN6	protein_coding	299.255	-0.506096	0.359197
ENSG00000011028	MRC2	protein_coding	748.725	0.165204	0.905157
ENSG00000011083	SLC6A7	protein_coding	NA	NA	NA
ENSG00000011105	TSPAN9	protein_coding	150.417	-0.0617715	0.974412
ENSG00000011114	BTBD7	protein_coding	431.098	-0.288574	0.660475
ENSG00000011132	APBA3	protein_coding	540.865	0.163678	0.847401
ENSG00000011143	MKS1	protein_coding	420.845	-0.0334543	0.979766
ENSG00000011198	ABHD5	protein_coding	641.119	0.183734	0.805704
ENSG00000011243	AKAP8L	protein_coding	1481.74	0.0654808	0.942814
ENSG00000011258	MBTD1	protein_coding	935.271	-0.179317	0.797112
ENSG00000011260	UTP18	protein_coding	2748.31	0.112565	0.88016
ENSG00000011275	RNF216	protein_coding	2126.53	0.0704351	0.931296
ENSG00000011295	TTC19	protein_coding	1280.66	-0.0769711	0.93421
ENSG00000011304	PTBP1	protein_coding	16432.6	0.0294121	0.978508
ENSG00000011332	DPF1	protein_coding	554.131	0.136546	0.874858
ENSG00000011347	SYT7	protein_coding	43.3817	-0.214327	0.927991
ENSG00000011376	LARS2	protein_coding	1524.36	-0.103519	0.90933
ENSG00000011405	PIK3C2A	protein_coding	685.949	-0.13541	0.868942
ENSG00000011422	PLAUR	protein_coding	218.963	0.0835355	0.951324
ENSG00000011426	ANLN	protein_coding	2265.24	0.228303	0.723868
ENSG00000011451	WIZ	protein_coding	1230.74	-0.1737	0.814239
ENSG00000011454	RABGAP1	protein_coding	927.706	-0.283732	0.567556
ENSG00000011465	DCN	protein_coding	NA	NA	NA
ENSG00000011478	QPCTL	protein_coding	377.065	0.109843	0.918558
ENSG00000011485	PPP5C	protein_coding	2548.29	0.0956467	0.905241
ENSG00000011523	CEP68	protein_coding	937.92	0.0109451	0.992433
ENSG00000011566	MAP4K3	protein_coding	143.982	-0.138634	0.927991
ENSG00000011590	ZBTB32	protein_coding	4.64261	-0.382133	NA
ENSG00000011600	TYROBP	protein_coding	NA	NA	NA
ENSG00000011638	LDAF1	protein_coding	301.483	-0.253732	0.758917
ENSG00000011677	GABRA3	protein_coding	NA	NA	NA
ENSG00000012048	BRCA1	protein_coding	2499.62	-0.0026433	0.996699
ENSG00000012061	ERCC1	protein_coding	1443.9	0.191598	0.759233
ENSG00000012124	CD22	protein_coding	NA	NA	NA
ENSG00000012171	SEMA3B	protein_coding	7.22601	0.371194	NA
ENSG00000012174	MBTPS2	protein_coding	405.964	0.0215055	0.987019
ENSG00000012211	PRICKLE3	protein_coding	340.404	0.00976848	0.993555
ENSG00000012223	LTF	protein_coding	6.29136	0.389935	NA
ENSG00000012232	EXTL3	protein_coding	2519.33	-0.0509305	0.955296
ENSG00000012660	ELOVL5	protein_coding	10864.3	0.152231	0.80335
ENSG00000012779	ALOX5	protein_coding	NA	NA	NA
ENSG00000012817	KDM5D	protein_coding	751.356	0.278114	0.620247
ENSG00000012822	CALCOCO1	protein_coding	571.447	0.00226201	0.997194
ENSG00000012963	UBR7	protein_coding	2201.84	-0.0185458	0.985488
ENSG00000012983	MAP4K5	protein_coding	963.154	-0.127244	0.870006
ENSG00000013016	EHD3	protein_coding	76.2355	0.141523	0.942814
ENSG00000013275	PSMC4	protein_coding	3436.94	0.171929	0.862503
ENSG00000013288	MAN2B2	protein_coding	1005.84	-0.197376	0.780359
ENSG00000013297	CLDN11	protein_coding	NA	NA	NA
ENSG00000013306	SLC25A39	protein_coding	3315.01	0.160677	0.797112
ENSG00000013364	MVP	protein_coding	325.255	-0.263178	0.828838
ENSG00000013374	NUB1	protein_coding	1352.83	-0.0579792	0.955296
ENSG00000013375	PGM3	protein_coding	442.1	0.143284	0.877804
ENSG00000013392	RWDD2A	protein_coding	168.792	0.183468	0.885405
ENSG00000013441	CLK1	protein_coding	492.14	-0.603261	0.265394
ENSG00000013503	POLR3B	protein_coding	473.332	-0.0928295	0.948284
ENSG00000013523	ANGEL1	protein_coding	1188.56	0.0617473	0.949349
ENSG00000013561	RNF14	protein_coding	1083.21	0.00398306	0.995662
ENSG00000013563	DNASE1L1	protein_coding	61.2373	-0.219043	0.913821
ENSG00000013573	DDX11	protein_coding	1583.04	0.231617	0.65369
ENSG00000013583	HEBP1	protein_coding	151.561	0.086465	0.960386
ENSG00000013619	MAMLD1	protein_coding	25.2079	-0.334543	NA
ENSG00000013725	CD6	protein_coding	2287.68	-0.134199	0.867567
ENSG00000013810	TACC3	protein_coding	5677.91	0.175239	0.768905
ENSG00000014123	UFL1	protein_coding	1088.99	-0.001993	0.997163
ENSG00000014138	POLA2	protein_coding	445.818	-0.173204	0.840097
ENSG00000014164	ZC3H3	protein_coding	1173.41	0.213582	0.723639
ENSG00000014216	CAPN1	protein_coding	5021.88	0.306927	0.400552
ENSG00000014257	ACP3	protein_coding	NA	NA	NA
ENSG00000014641	MDH1	protein_coding	2920.64	0.281806	0.516084
ENSG00000014824	SLC30A9	protein_coding	2044.79	0.202794	0.731724
ENSG00000014914	MTMR11	protein_coding	NA	NA	NA
ENSG00000014919	COX15	protein_coding	621.426	-0.383799	0.437209
ENSG00000015133	CCDC88C	protein_coding	1172.5	-0.823289	0.000534049
ENSG00000015153	YAF2	protein_coding	482.835	0.0102135	0.993555
ENSG00000015171	ZMYND11	protein_coding	1402.6	0.0515852	0.957361
ENSG00000015285	WAS	protein_coding	2277.45	0.0559437	0.951441
ENSG00000015413	DPEP1	protein_coding	30.1045	0.776638	0.759094
ENSG00000015475	BID	protein_coding	2342.98	0.213272	0.671757
ENSG00000015479	MATR3	protein_coding	74.1164	-0.487467	0.691031
ENSG00000015520	NPC1L1	protein_coding	NA	NA	NA
ENSG00000015532	XYLT2	protein_coding	672.277	-0.168606	0.832558
ENSG00000015592	STMN4	protein_coding	NA	NA	NA
ENSG00000015676	NUDCD3	protein_coding	1824.22	-0.0668317	0.938556
ENSG00000016082	ISL1	protein_coding	NA	NA	NA
ENSG00000016391	CHDH	protein_coding	NA	NA	NA
ENSG00000016490	CLCA1	protein_coding	NA	NA	NA
ENSG00000016864	GLT8D1	protein_coding	793.419	-0.0805117	0.929424
ENSG00000017260	ATP2C1	protein_coding	2440.55	0.0237395	0.979766
ENSG00000017483	SLC38A5	protein_coding	565.348	0.399351	0.671753
ENSG00000017797	RALBP1	protein_coding	4934.29	0.261408	0.575371
ENSG00000018189	RUFY3	protein_coding	1225.79	-0.00940589	0.993555
ENSG00000018236	CNTN1	protein_coding	NA	NA	NA
ENSG00000018280	SLC11A1	protein_coding	17.9329	0.0100074	NA
ENSG00000018408	WWTR1	protein_coding	6.05406	0.73225	NA
ENSG00000018510	AGPS	protein_coding	2443.94	-0.0893586	0.914978
ENSG00000018610	STEEP1	protein_coding	690.578	-0.093545	0.927991
ENSG00000018625	ATP1A2	protein_coding	NA	NA	NA
ENSG00000018699	TTC27	protein_coding	604.429	0.223307	0.770205
ENSG00000018869	ZNF582	protein_coding	NA	NA	NA
ENSG00000019102	VSIG2	protein_coding	5.67663	-0.802595	NA
ENSG00000019144	PHLDB1	protein_coding	95.0615	0.440537	0.765063
ENSG00000019169	MARCO	protein_coding	NA	NA	NA
ENSG00000019485	PRDM11	protein_coding	133.867	0.101013	0.959484
ENSG00000019505	SYT13	protein_coding	NA	NA	NA
ENSG00000019549	SNAI2	protein_coding	NA	NA	NA
ENSG00000019582	CD74	protein_coding	NA	NA	NA
ENSG00000019995	ZRANB1	protein_coding	566.764	-0.0372721	0.974749
ENSG00000020129	NCDN	protein_coding	511.416	-0.193943	0.866938
ENSG00000020181	ADGRA2	protein_coding	823.997	0.0382258	0.974847
ENSG00000020219	CCT8L1P	processed_pseudogene	NA	NA	NA
ENSG00000020256	ZFP64	protein_coding	698.489	-0.052732	0.96147
ENSG00000020426	MNAT1	protein_coding	670.4	0.214879	0.756356
ENSG00000020577	SAMD4A	protein_coding	5.0265	0.791079	NA
ENSG00000020633	RUNX3	protein_coding	1128.4	0.217116	0.759648
ENSG00000020922	MRE11	protein_coding	1003.24	0.136227	0.876222
ENSG00000021300	PLEKHB1	protein_coding	580.868	-0.0652586	0.951324
ENSG00000021355	SERPINB1	protein_coding	NA	NA	NA
ENSG00000021461	CYP3A43	protein_coding	NA	NA	NA
ENSG00000021488	SLC7A9	protein_coding	NA	NA	NA
ENSG00000021574	SPAST	protein_coding	609.408	-0.1548	0.850219
ENSG00000021645	NRXN3	protein_coding	20.1363	0.434428	NA
ENSG00000021762	OSBPL5	protein_coding	1076.78	0.090887	0.927991
ENSG00000021776	AQR	protein_coding	2659.78	0.0278511	0.978508
ENSG00000021826	CPS1	protein_coding	138.758	-0.524624	0.494697
ENSG00000021852	C8B	protein_coding	NA	NA	NA
ENSG00000022267	FHL1	protein_coding	1120.07	0.346059	0.592656
ENSG00000022277	RTF2	protein_coding	2407.87	0.14019	0.8307
ENSG00000022556	NLRP2	protein_coding	NA	NA	NA
ENSG00000022567	SLC45A4	protein_coding	694.375	-0.345688	0.476312
ENSG00000022840	RNF10	protein_coding	5768.65	0.202679	0.670368
ENSG00000022976	ZNF839	protein_coding	272.79	0.0208647	0.988713
ENSG00000023041	ZDHHC6	protein_coding	1081.34	0.144805	0.851313
ENSG00000023171	GRAMD1B	protein_coding	166.752	0.103424	0.948471
ENSG00000023191	RNH1	protein_coding	2814.83	0.153734	0.80024
ENSG00000023228	NDUFS1	protein_coding	2840.17	0.209683	0.670368
ENSG00000023287	RB1CC1	protein_coding	2162.09	0.189115	0.80601
ENSG00000023318	ERP44	protein_coding	1504.83	0.214701	0.679661
ENSG00000023330	ALAS1	protein_coding	1963.51	0.244504	0.622102
ENSG00000023445	BIRC3	protein_coding	951.427	0.0646278	0.954121
ENSG00000023516	AKAP11	protein_coding	1718.06	0.0197337	0.986862
ENSG00000023572	GLRX2	protein_coding	368.026	0.0713113	0.953856
ENSG00000023608	SNAPC1	protein_coding	366.636	-0.139676	0.881056
ENSG00000023697	DERA	protein_coding	1021.81	0.403371	0.287565
ENSG00000023734	STRAP	protein_coding	4391.46	-0.0669877	0.94929
ENSG00000023839	ABCC2	protein_coding	15.6823	-1.35992	NA
ENSG00000023892	DEF6	protein_coding	3210.17	0.21206	0.706541
ENSG00000023902	PLEKHO1	protein_coding	2021.05	0.142865	0.82963
ENSG00000023909	GCLM	protein_coding	1088.46	-0.0438804	0.964939
ENSG00000024048	UBR2	protein_coding	1404.41	0.0155718	0.988699
ENSG00000024422	EHD2	protein_coding	38.5904	-0.402737	0.849953
ENSG00000024526	DEPDC1	protein_coding	NA	NA	NA
ENSG00000024862	CCDC28A	protein_coding	338.204	0.166975	0.862104
ENSG00000025039	RRAGD	protein_coding	1631.22	0.226082	0.74659
ENSG00000025156	HSF2	protein_coding	761.66	0.034083	0.978183
ENSG00000025293	PHF20	protein_coding	2699.36	0.0827482	0.920054
ENSG00000025423	HSD17B6	protein_coding	137.05	0.311663	0.771062
ENSG00000025434	NR1H3	protein_coding	187.495	0.306167	0.732796
ENSG00000025708	TYMP	protein_coding	19.699	-0.560932	NA
ENSG00000025770	NCAPH2	protein_coding	3068.32	0.381366	0.232915
ENSG00000025772	TOMM34	protein_coding	1187.13	0.0780057	0.934235
ENSG00000025796	SEC63	protein_coding	1413.37	-0.0845945	0.920054
ENSG00000025800	KPNA6	protein_coding	884.261	-0.486298	0.210378
ENSG00000026025	VIM	protein_coding	8810.42	0.301499	0.495961
ENSG00000026036	RTEL1-TNFRSF6B	protein_coding	34.5176	-0.95813	0.510009
ENSG00000026103	FAS	protein_coding	341.172	-0.150933	0.87962
ENSG00000026297	RNASET2	protein_coding	373.149	0.20581	0.862104
ENSG00000026508	CD44	protein_coding	NA	NA	NA
ENSG00000026559	KCNG1	protein_coding	NA	NA	NA
ENSG00000026652	AGPAT4	protein_coding	148.233	0.178067	0.889223
ENSG00000026751	SLAMF7	protein_coding	NA	NA	NA
ENSG00000026950	BTN3A1	protein_coding	645.489	-0.0443989	0.968338
ENSG00000027001	MIPEP	protein_coding	645.171	0.382144	0.392818
ENSG00000027075	PRKCH	protein_coding	3147.57	0.0882796	0.905241
ENSG00000027644	INSRR	protein_coding	NA	NA	NA
ENSG00000027697	IFNGR1	protein_coding	473.867	-0.152201	0.869224
ENSG00000027847	B4GALT7	protein_coding	439.976	-0.0293938	0.980155
ENSG00000027869	SH2D2A	protein_coding	245.226	-0.111752	0.934235
ENSG00000028116	VRK2	protein_coding	74.7614	0.235502	0.902027
ENSG00000028137	TNFRSF1B	protein_coding	22.5904	-0.239997	NA
ENSG00000028203	VEZT	protein_coding	1300.53	0.0690503	0.940185
ENSG00000028277	POU2F2	protein_coding	121.291	-0.265548	0.845743
ENSG00000028310	BRD9	protein_coding	1782.54	-0.120349	0.87962
ENSG00000028528	SNX1	protein_coding	2194.65	0.0802916	0.921704
ENSG00000028839	TBPL1	protein_coding	463.606	0.158948	0.853118
ENSG00000029153	BMAL2	protein_coding	661.764	-0.17299	0.828654
ENSG00000029363	BCLAF1	protein_coding	3368.2	-0.179318	0.837196
ENSG00000029364	SLC39A9	protein_coding	1574.05	-0.419014	0.227976
ENSG00000029534	ANK1	protein_coding	NA	NA	NA
ENSG00000029639	TFB1M	protein_coding	378.382	0.3372	0.631765
ENSG00000029725	RABEP1	protein_coding	1810.39	0.14086	0.832558
ENSG00000029993	HMGB3	protein_coding	1673.16	-0.17267	0.827637
ENSG00000030066	NUP160	protein_coding	2756.4	0.0465917	0.960386
ENSG00000030110	BAK1	protein_coding	688.668	0.0491816	0.96811
ENSG00000030304	MUSK	protein_coding	NA	NA	NA
ENSG00000030419	IKZF2	protein_coding	3160.38	-0.396397	0.413307
ENSG00000030582	GRN	protein_coding	2095.52	0.269126	0.580451
ENSG00000031003	FAM13B	protein_coding	280.532	-1.03686	0.0259388
ENSG00000031081	ARHGAP31	protein_coding	192.443	0.271717	0.779432
ENSG00000031691	CENPQ	protein_coding	516.821	0.186255	0.82963
ENSG00000031698	SARS1	protein_coding	3730.68	0.120708	0.876222
ENSG00000031823	RANBP3	protein_coding	1594.17	0.0197876	0.985326
ENSG00000032219	ARID4A	protein_coding	1241.16	0.0504887	0.9606
ENSG00000032389	EIPR1	protein_coding	1710.46	0.156272	0.811239
ENSG00000032444	PNPLA6	protein_coding	3225.63	0.175369	0.759233
ENSG00000032742	IFT88	protein_coding	372.043	0.110546	0.919537
ENSG00000033011	ALG1	protein_coding	457.452	0.00437153	0.996654
ENSG00000033030	ZCCHC8	protein_coding	717.465	-0.129664	0.877804
ENSG00000033050	ABCF2	protein_coding	556.631	-0.232512	0.837055
ENSG00000033100	CHPF2	protein_coding	548.942	-0.159293	0.847401
ENSG00000033122	LRRC7	protein_coding	11.1971	-0.231109	NA
ENSG00000033170	FUT8	protein_coding	702.223	-0.195963	0.797112
ENSG00000033178	UBA6	protein_coding	1371.3	-0.211666	0.758917
ENSG00000033327	GAB2	protein_coding	571.452	0.109626	0.934235
ENSG00000033627	ATP6V0A1	protein_coding	1236.01	0.0640713	0.946489
ENSG00000033800	PIAS1	protein_coding	1776.25	0.084049	0.920054
ENSG00000033867	SLC4A7	protein_coding	1569.55	0.135977	0.97062
ENSG00000034053	APBA2	protein_coding	2127.13	0.105952	0.913692
ENSG00000034152	MAP2K3	protein_coding	940.577	-0.247019	0.647577
ENSG00000034510	TMSB10	protein_coding	7432.49	0.163172	0.796762
ENSG00000034533	ASTE1	protein_coding	257.756	0.249449	0.797112
ENSG00000034677	RNF19A	protein_coding	772.316	-0.0311454	0.979566
ENSG00000034693	PEX3	protein_coding	343.156	0.285143	0.671753
ENSG00000034713	GABARAPL2	protein_coding	1576.25	0.17546	0.784131
ENSG00000035115	SH3YL1	protein_coding	616.508	-0.0573596	0.957316
ENSG00000035141	FAM136A	protein_coding	1720.87	-0.216246	0.812986
ENSG00000035403	VCL	protein_coding	435.938	0.146307	0.876222
ENSG00000035499	DEPDC1B	protein_coding	1163.95	0.168156	0.817352
ENSG00000035664	DAPK2	protein_coding	20.8077	0.439233	NA
ENSG00000035681	NSMAF	protein_coding	1543.09	0.0432448	0.96665
ENSG00000035687	ADSS2	protein_coding	958.869	-0.204129	0.80335
ENSG00000035720	STAP1	protein_coding	NA	NA	NA
ENSG00000035862	TIMP2	protein_coding	3081.84	-0.072414	0.927698
ENSG00000035928	RFC1	protein_coding	4234.45	0.14054	0.816949
ENSG00000036054	TBC1D23	protein_coding	700.061	0.0640746	0.951324
ENSG00000036257	CUL3	protein_coding	3277.64	0.0329263	0.971789
ENSG00000036448	MYOM2	protein_coding	111.864	0.070528	0.97013
ENSG00000036473	OTC	protein_coding	NA	NA	NA
ENSG00000036530	CYP46A1	protein_coding	30.5415	-0.260338	0.927698
ENSG00000036549	ZZZ3	protein_coding	1341.47	-0.0562046	0.956507
ENSG00000036672	USP2	protein_coding	88.0767	-0.067635	0.976362
ENSG00000036828	CASR	protein_coding	NA	NA	NA
ENSG00000037042	TUBG2	protein_coding	145.335	0.263679	0.842513
ENSG00000037241	RPL26L1	protein_coding	593.037	0.190075	0.800425
ENSG00000037280	FLT4	protein_coding	824.38	0.0439392	0.967948
ENSG00000037474	NSUN2	protein_coding	2465.22	-0.304779	0.610476
ENSG00000037637	FBXO42	protein_coding	1018.83	-0.0435972	0.968319
ENSG00000037749	MFAP3	protein_coding	786.623	-0.209512	0.757055
ENSG00000037757	MRI1	protein_coding	275.789	-0.0827387	0.950726
ENSG00000037897	METTL1	protein_coding	136.064	-0.0900877	0.959484
ENSG00000037965	HOXC8	protein_coding	7.25479	-0.58944	NA
ENSG00000038002	AGA	protein_coding	90.4079	0.110728	0.953856
ENSG00000038210	PI4K2B	protein_coding	1183.04	0.126567	0.878458
ENSG00000038219	BOD1L1	protein_coding	2239.91	-0.0629	0.942814
ENSG00000038274	MAT2B	protein_coding	1764.26	0.0469832	0.960583
ENSG00000038295	TLL1	protein_coding	8.68188	0.317332	NA
ENSG00000038358	EDC4	protein_coding	2860.4	0.107002	0.876902
ENSG00000038382	TRIO	protein_coding	677.882	-0.00984709	0.993555
ENSG00000038427	VCAN	protein_coding	4.86161	0.924861	NA
ENSG00000038532	CLEC16A	protein_coding	807.88	0.00329126	0.996654
ENSG00000038945	MSR1	protein_coding	NA	NA	NA
ENSG00000039068	CDH1	protein_coding	NA	NA	NA
ENSG00000039123	MTREX	protein_coding	4056	0.120584	0.867998
ENSG00000039139	DNAH5	protein_coding	NA	NA	NA
ENSG00000039319	ZFYVE16	protein_coding	667.009	0.14958	0.862358
ENSG00000039523	RIPOR1	protein_coding	897.545	0.242229	0.731724
ENSG00000039560	RAI14	protein_coding	34.1047	0.0390592	0.991018
ENSG00000039600	SOX30	protein_coding	NA	NA	NA
ENSG00000039650	PNKP	protein_coding	1514.59	0.709798	0.0594225
ENSG00000039987	BEST2	protein_coding	NA	NA	NA
ENSG00000040199	PHLPP2	protein_coding	261.222	-0.300956	0.687923
ENSG00000040275	SPDL1	protein_coding	1144.58	0.213249	0.768905
ENSG00000040341	STAU2	protein_coding	2077.89	0.192442	0.77167
ENSG00000040487	SLC66A1	protein_coding	206.91	0.13937	0.917758
ENSG00000040531	CTNS	protein_coding	276.867	-0.00341209	0.997086
ENSG00000040608	RTN4R	protein_coding	238.751	0.0814893	0.951324
ENSG00000040633	PHF23	protein_coding	1090.72	0.249203	0.628786
ENSG00000040731	CDH10	protein_coding	NA	NA	NA
ENSG00000040933	INPP4A	protein_coding	2279.39	-0.0704938	0.938556
ENSG00000041353	RAB27B	protein_coding	39.0483	0.615902	0.736908
ENSG00000041357	PSMA4	protein_coding	5771.38	0.079215	0.917758
ENSG00000041515	MYO16	protein_coding	NA	NA	NA
ENSG00000041802	LSG1	protein_coding	1155.89	-0.2719	0.722505
ENSG00000041880	PARP3	protein_coding	170.663	0.105978	0.942814
ENSG00000041982	TNC	protein_coding	NA	NA	NA
ENSG00000041988	THAP3	protein_coding	485.412	0.140583	0.876222
ENSG00000042062	RIPOR3	protein_coding	13.3156	0.22038	NA
ENSG00000042088	TDP1	protein_coding	1307.43	0.227527	0.671753
ENSG00000042286	AIFM2	protein_coding	44.3255	-0.14868	0.955296
ENSG00000042304	C2orf83	transcribed_unprocessed_pseudogene	NA	NA	NA
ENSG00000042317	SPATA7	protein_coding	202.495	0.110993	0.938556
ENSG00000042429	MED17	protein_coding	94.5851	-0.236377	0.876222
ENSG00000042445	RETSAT	protein_coding	513.289	0.0294199	0.979566
ENSG00000042493	CAPG	protein_coding	3691.02	-0.00693481	0.994166
ENSG00000042753	AP2S1	protein_coding	2970.84	0.273256	0.51329
ENSG00000042781	USH2A	protein_coding	NA	NA	NA
ENSG00000042832	TG	protein_coding	4.60282	-1.35571	NA
ENSG00000042980	ADAM28	protein_coding	NA	NA	NA
ENSG00000043039	BARX2	protein_coding	NA	NA	NA
ENSG00000043093	DCUN1D1	protein_coding	998.97	-0.130801	0.870846
ENSG00000043143	JADE2	protein_coding	2826.53	0.0185799	0.985488
ENSG00000043355	ZIC2	protein_coding	111	0.0141729	0.993555
ENSG00000043462	LCP2	protein_coding	2073.26	-0.065646	0.942814
ENSG00000043514	TRIT1	protein_coding	854.04	-0.0754264	0.942814
ENSG00000043591	ADRB1	protein_coding	37.1858	-0.55494	0.77369
ENSG00000044090	CUL7	protein_coding	570.359	0.0023383	0.997163
ENSG00000044115	CTNNA1	protein_coding	3911.35	0.213348	0.69939
ENSG00000044446	PHKA2	protein_coding	774.976	0.306552	0.55256
ENSG00000044459	CNTLN	protein_coding	270.099	0.0562063	0.968197
ENSG00000044524	EPHA3	protein_coding	565.165	0.342728	0.722805
ENSG00000044574	HSPA5	protein_coding	6458.89	0.0681403	0.942814
ENSG00000046604	DSG2	protein_coding	1175.45	0.189903	0.772382
ENSG00000046647	GEMIN8	protein_coding	374.732	0.10863	0.921151
ENSG00000046651	OFD1	protein_coding	116.114	-0.277813	0.845559
ENSG00000046653	GPM6B	protein_coding	9.97756	-0.37646	NA
ENSG00000046774	MAGEC2	protein_coding	NA	NA	NA
ENSG00000046889	PREX2	protein_coding	215.782	-0.168725	0.87962
ENSG00000047056	WDR37	protein_coding	432.735	-0.00361482	0.996699
ENSG00000047188	YTHDC2	protein_coding	644.616	-0.175768	0.824068
ENSG00000047230	CTPS2	protein_coding	NA	NA	NA
ENSG00000047249	ATP6V1H	protein_coding	1065.3	0.132712	0.859289
ENSG00000047315	POLR2B	protein_coding	3923.89	0.0316915	0.974575
ENSG00000047346	ATOSA	protein_coding	347.918	-0.0984221	0.935286
ENSG00000047365	ARAP2	protein_coding	436.353	-0.112895	0.919055
ENSG00000047410	TPR	protein_coding	3522.05	-0.109451	0.874858
ENSG00000047457	CP	protein_coding	NA	NA	NA
ENSG00000047578	KATNIP	protein_coding	403.326	-0.0764118	0.94929
ENSG00000047579	DTNBP1	protein_coding	693.442	0.114034	0.894726
ENSG00000047617	ANO2	protein_coding	NA	NA	NA
ENSG00000047621	C12orf4	protein_coding	795.645	0.294361	0.568075
ENSG00000047634	SCML1	protein_coding	85.9411	-0.00101702	0.998709
ENSG00000047644	WWC3	protein_coding	87.8226	-0.00151764	0.998367
ENSG00000047648	ARHGAP6	protein_coding	NA	NA	NA
ENSG00000047662	FAM184B	protein_coding	NA	NA	NA
ENSG00000047849	MAP4	protein_coding	5005.87	-0.061271	0.942814
ENSG00000047932	GOPC	protein_coding	1057.88	-0.12007	0.876966
ENSG00000047936	ROS1	protein_coding	NA	NA	NA
ENSG00000048028	USP28	protein_coding	397.56	0.0754991	0.952009
ENSG00000048052	HDAC9	protein_coding	428.918	-0.052712	0.963883
ENSG00000048140	TSPAN17	protein_coding	964.119	-0.190162	0.783128
ENSG00000048162	NOP16	protein_coding	324.667	-0.339732	0.778715
ENSG00000048342	CC2D2A	protein_coding	12.2272	-0.333477	NA
ENSG00000048392	RRM2B	protein_coding	612.547	-0.250626	0.71067
ENSG00000048405	ZNF800	protein_coding	855.817	-0.105813	0.897587
ENSG00000048462	TNFRSF17	protein_coding	NA	NA	NA
ENSG00000048471	SNX29	protein_coding	651.478	-0.178099	0.832558
ENSG00000048540	LMO3	protein_coding	NA	NA	NA
ENSG00000048544	MRPS10	protein_coding	865.264	-0.264396	0.671644
ENSG00000048545	GUCA1A	protein_coding	NA	NA	NA
ENSG00000048649	RSF1	protein_coding	1660.53	-0.00759317	0.993555
ENSG00000048707	VPS13D	protein_coding	1121	-0.220841	0.688009
ENSG00000048740	CELF2	protein_coding	3580.59	-0.0894387	0.905241
ENSG00000048828	FAM120A	protein_coding	5079.27	0.0775127	0.922941
ENSG00000048991	R3HDM1	protein_coding	2557.7	-0.153768	0.855618
ENSG00000049089	COL9A2	protein_coding	102.314	0.113688	0.950726
ENSG00000049167	ERCC8	protein_coding	471.505	0.0130437	0.992433
ENSG00000049192	ADAMTS6	protein_coding	47.8152	-0.182007	0.942655
ENSG00000049239	H6PD	protein_coding	1276.57	-0.312925	0.472565
ENSG00000049245	VAMP3	protein_coding	635.43	0.145501	0.862104
ENSG00000049246	PER3	protein_coding	24.5133	-0.215043	NA
ENSG00000049247	UTS2	protein_coding	NA	NA	NA
ENSG00000049249	TNFRSF9	protein_coding	NA	NA	NA
ENSG00000049283	EPN3	protein_coding	NA	NA	NA
ENSG00000049323	LTBP1	protein_coding	437.2	0.250337	0.797112
ENSG00000049449	RCN1	protein_coding	260.442	-0.0913665	0.942861
ENSG00000049540	ELN	protein_coding	NA	NA	NA
ENSG00000049541	RFC2	protein_coding	1845.7	-0.0376324	0.972831
ENSG00000049618	ARID1B	protein_coding	2062.49	-0.270554	0.537589
ENSG00000049656	CLPTM1L	protein_coding	7397.93	0.183312	0.723868
ENSG00000049759	NEDD4L	protein_coding	456.73	0.169105	0.868942
ENSG00000049768	FOXP3	protein_coding	8.65886	-0.117877	NA
ENSG00000049769	PPP1R3F	protein_coding	70.0204	-0.0482789	0.983595
ENSG00000049860	HEXB	protein_coding	2047.32	0.435991	0.287565
ENSG00000049883	PTCD2	protein_coding	308.553	-0.0686896	0.95631
ENSG00000050030	NEXMIF	protein_coding	341.876	-0.214417	0.802315
ENSG00000050130	JKAMP	protein_coding	731.41	0.0604402	0.95331
ENSG00000050165	DKK3	protein_coding	NA	NA	NA
ENSG00000050344	NFE2L3	protein_coding	492.316	0.151707	0.877804
ENSG00000050393	MCUR1	protein_coding	2059.05	0.0965806	0.905157
ENSG00000050405	LIMA1	protein_coding	703.995	0.16135	0.840703
ENSG00000050426	LETMD1	protein_coding	1202.03	0.395346	0.576626
ENSG00000050438	SLC4A8	protein_coding	566.708	-0.0645713	0.955956
ENSG00000050555	LAMC3	protein_coding	9.31189	-0.762078	NA
ENSG00000050628	PTGER3	protein_coding	46.07	0.16954	0.952938
ENSG00000050730	TNIP3	protein_coding	NA	NA	NA
ENSG00000050748	MAPK9	protein_coding	1639.62	0.0851297	0.917758
ENSG00000050767	COL23A1	protein_coding	NA	NA	NA
ENSG00000050820	BCAR1	protein_coding	NA	NA	NA
ENSG00000051009	FHIP1B	protein_coding	473.39	-0.0330515	0.979642
ENSG00000051108	HERPUD1	protein_coding	364.28	-0.259962	0.750057
ENSG00000051128	HOMER3	protein_coding	257.084	-0.533004	0.600104
ENSG00000051180	RAD51	protein_coding	1070.7	-0.0465514	0.963962
ENSG00000051341	POLQ	protein_coding	884.355	-0.0305222	0.979566
ENSG00000051382	PIK3CB	protein_coding	1115.8	0.203637	0.74659
ENSG00000051523	CYBA	protein_coding	4172.39	0.244127	0.575907
ENSG00000051596	THOC3	protein_coding	514.823	0.140465	0.87173
ENSG00000051620	HEBP2	protein_coding	1478.16	0.36055	0.36661
ENSG00000051825	MPHOSPH9	protein_coding	1330.11	0.161728	0.840097
ENSG00000052126	PLEKHA5	protein_coding	440.567	0.152995	0.876222
ENSG00000052344	PRSS8	protein_coding	NA	NA	NA
ENSG00000052723	SIKE1	protein_coding	1041.96	-0.540621	0.0853295
ENSG00000052749	RRP12	protein_coding	1775.79	-0.316728	0.922941
ENSG00000052795	FNIP2	protein_coding	965.19	0.179326	0.785431
ENSG00000052802	MSMO1	protein_coding	500.65	-0.507317	0.394525
ENSG00000052841	TTC17	protein_coding	1172.18	-0.166117	0.810301
ENSG00000052850	ALX4	protein_coding	6.66665	-0.894573	NA
ENSG00000053108	FSTL4	protein_coding	NA	NA	NA
ENSG00000053254	FOXN3	protein_coding	2866.94	-0.202553	0.771197
ENSG00000053328	METTL24	protein_coding	NA	NA	NA
ENSG00000053371	AKR7A2	protein_coding	2745.42	0.430929	0.289755
ENSG00000053372	MRTO4	protein_coding	1159.48	-0.338861	0.702441
ENSG00000053438	NNAT	protein_coding	NA	NA	NA
ENSG00000053501	USE1	protein_coding	906.248	0.348734	0.414121
ENSG00000053524	MCF2L2	protein_coding	73.4017	0.0186941	0.993555
ENSG00000053702	NRIP2	protein_coding	27.4838	-0.486756	NA
ENSG00000053747	LAMA3	protein_coding	NA	NA	NA
ENSG00000053770	AP5M1	protein_coding	1612.19	0.080909	0.921778
ENSG00000053900	ANAPC4	protein_coding	825.562	0.120732	0.878928
ENSG00000053918	KCNQ1	protein_coding	NA	NA	NA
ENSG00000054116	TRAPPC3	protein_coding	1523.7	-0.0270321	0.979566
ENSG00000054118	THRAP3	protein_coding	3518.98	-0.471776	0.152198
ENSG00000054148	PHPT1	protein_coding	411.036	0.248618	0.759094
ENSG00000054179	ENTPD2	protein_coding	NA	NA	NA
ENSG00000054219	LY75	protein_coding	NA	NA	NA
ENSG00000054267	ARID4B	protein_coding	2031.19	0.0113354	0.991386
ENSG00000054277	OPN3	protein_coding	142.285	0.148	0.921704
ENSG00000054282	SDCCAG8	protein_coding	371.294	0.226027	0.778369
ENSG00000054356	PTPRN	protein_coding	NA	NA	NA
ENSG00000054392	HHAT	protein_coding	101.156	0.163791	0.920054
ENSG00000054523	KIF1B	protein_coding	988.178	-0.184655	0.775348
ENSG00000054598	FOXC1	protein_coding	58.4672	0.431483	0.782633
ENSG00000054611	TBC1D22A	protein_coding	942.685	0.120993	0.876471
ENSG00000054654	SYNE2	protein_coding	4204.76	0.0673298	0.93704
ENSG00000054690	PLEKHH1	protein_coding	56.3134	0.0166035	0.994089
ENSG00000054793	ATP9A	protein_coding	444.978	-0.187511	0.813049
ENSG00000054803	CBLN4	protein_coding	NA	NA	NA
ENSG00000054938	CHRDL2	protein_coding	NA	NA	NA
ENSG00000054965	FAM168A	protein_coding	2223.82	-0.10792	0.876966
ENSG00000054967	RELT	protein_coding	383.678	-0.264359	0.708103
ENSG00000054983	GALC	protein_coding	NA	NA	NA
ENSG00000055044	NOP58	protein_coding	2136.99	-0.139785	0.893783
ENSG00000055070	SZRD1	protein_coding	2740.69	-0.04819	0.9606
ENSG00000055118	KCNH2	protein_coding	1983.94	0.361101	0.591834
ENSG00000055130	CUL1	protein_coding	1839.04	0.0378627	0.968338
ENSG00000055147	FAM114A2	protein_coding	573.781	0.1191	0.894415
ENSG00000055163	CYFIP2	protein_coding	6727.29	0.126062	0.853548
ENSG00000055208	TAB2	protein_coding	1242.88	-0.030119	0.978714
ENSG00000055211	GINM1	protein_coding	763.852	0.332183	0.553527
ENSG00000055332	EIF2AK2	protein_coding	940.731	-0.444799	0.350772
ENSG00000055483	USP36	protein_coding	1494.25	-0.172697	0.864713
ENSG00000055609	KMT2C	protein_coding	1057.76	-0.405551	0.269533
ENSG00000055732	MCOLN3	protein_coding	NA	NA	NA
ENSG00000055917	PUM2	protein_coding	3006.96	-0.21367	0.65891
ENSG00000055950	MRPL43	protein_coding	945.388	0.268227	0.622102
ENSG00000055955	ITIH4	protein_coding	NA	NA	NA
ENSG00000055957	ITIH1	protein_coding	NA	NA	NA
ENSG00000056050	HPF1	protein_coding	1306.03	0.27321	0.671753
ENSG00000056097	ZFR	protein_coding	2268.47	-0.0610689	0.947278
ENSG00000056277	ZNF280C	protein_coding	107.718	-0.697419	0.348582
ENSG00000056487	PHF21B	protein_coding	237.52	-0.789523	0.0615941
ENSG00000056558	TRAF1	protein_coding	105.342	0.129039	0.946902
ENSG00000056586	RC3H2	protein_coding	1280.92	-0.477547	0.167863
ENSG00000056736	IL17RB	protein_coding	34.3892	-0.518888	0.797112
ENSG00000056972	TRAF3IP2	protein_coding	127.936	0.363405	0.770873
ENSG00000057019	DCBLD2	protein_coding	224.07	-0.342313	0.663372
ENSG00000057252	SOAT1	protein_coding	1149.95	-0.261259	0.661754
ENSG00000057294	PKP2	protein_coding	NA	NA	NA
ENSG00000057468	MSH4	protein_coding	13.4722	0.346413	NA
ENSG00000057593	F7	protein_coding	NA	NA	NA
ENSG00000057608	GDI2	protein_coding	11415.9	0.156431	0.80053
ENSG00000057657	PRDM1	protein_coding	54.3876	0.0271746	0.993133
ENSG00000057663	ATG5	protein_coding	801.919	0.0599359	0.951324
ENSG00000057704	TMCC3	protein_coding	NA	NA	NA
ENSG00000057757	PITHD1	protein_coding	722.557	-0.580893	0.187974
ENSG00000057935	MTA3	protein_coding	1186.34	0.0923702	0.913473
ENSG00000058056	USP13	protein_coding	568.336	-0.104477	0.913821
ENSG00000058063	ATP11B	protein_coding	2768.51	0.175877	0.847401
ENSG00000058091	CDK14	protein_coding	4.92668	-2.15899	NA
ENSG00000058262	SEC61A1	protein_coding	4718.15	-0.163148	0.810626
ENSG00000058272	PPP1R12A	protein_coding	2292.46	-0.125166	0.862158
ENSG00000058335	RASGRF1	protein_coding	NA	NA	NA
ENSG00000058404	CAMK2B	protein_coding	NA	NA	NA
ENSG00000058453	CROCC	protein_coding	530.734	-0.455376	0.304977
ENSG00000058600	POLR3E	protein_coding	1224.19	-0.0497518	0.963962
ENSG00000058668	ATP2B4	protein_coding	7555.74	-0.333883	0.349174
ENSG00000058673	ZC3H11A	protein_coding	8.06356	-0.325144	NA
ENSG00000058729	RIOK2	protein_coding	1310.4	0.0629012	0.951441
ENSG00000058799	YIPF1	protein_coding	605.395	0.196101	0.783128
ENSG00000058804	NDC1	protein_coding	2610.4	0.102333	0.883402
ENSG00000058866	DGKG	protein_coding	NA	NA	NA
ENSG00000059122	FLYWCH1	protein_coding	1488.28	0.0293164	0.978183
ENSG00000059145	UNKL	protein_coding	155.056	-0.45419	0.570854
ENSG00000059377	TBXAS1	protein_coding	22.6931	-0.823111	NA
ENSG00000059378	PARP12	protein_coding	646.119	0.00690954	0.994736
ENSG00000059573	ALDH18A1	protein_coding	5300.96	0.13223	0.839282
ENSG00000059588	TARBP1	protein_coding	1375.3	0.00255785	0.997086
ENSG00000059691	GATB	protein_coding	940.456	0.245114	0.650975
ENSG00000059728	MXD1	protein_coding	83.1852	-0.759456	0.366806
ENSG00000059758	CDK17	protein_coding	911.956	0.064565	0.950047
ENSG00000059769	DNAJC25	protein_coding	133.644	-0.334711	0.750414
ENSG00000059804	SLC2A3	protein_coding	376.552	-0.415063	0.611754
ENSG00000059915	PSD	protein_coding	140.401	-0.290602	0.80335
ENSG00000060069	CTDP1	protein_coding	1559.1	0.0759925	0.927593
ENSG00000060138	YBX3	protein_coding	9299.75	-0.0208789	0.983963
ENSG00000060140	STYK1	protein_coding	NA	NA	NA
ENSG00000060237	WNK1	protein_coding	4064.83	-0.256748	0.568075
ENSG00000060303	RPS17P5	processed_pseudogene	NA	NA	NA
ENSG00000060339	CCAR1	protein_coding	2331.14	-0.0525898	0.960583
ENSG00000060491	OGFR	protein_coding	1950.86	0.00964454	0.993555
ENSG00000060558	GNA15	protein_coding	5255.34	0.537515	0.284975
ENSG00000060566	CREB3L3	protein_coding	462.255	-0.36461	0.606602
ENSG00000060642	PIGV	protein_coding	287.735	0.531083	0.341558
ENSG00000060656	PTPRU	protein_coding	1225.88	0.262716	0.80601
ENSG00000060688	SNRNP40	protein_coding	1289.64	-0.397541	0.255537
ENSG00000060709	RIMBP2	protein_coding	75.6368	0.0104612	0.994851
ENSG00000060718	COL11A1	protein_coding	NA	NA	NA
ENSG00000060749	QSER1	protein_coding	1802.63	-0.0371479	0.969436
ENSG00000060762	MPC1	protein_coding	919.004	0.337283	0.481012
ENSG00000060971	ACAA1	protein_coding	1098.11	0.168459	0.805953
ENSG00000060982	BCAT1	protein_coding	2161.08	-0.292307	0.69648
ENSG00000061273	HDAC7	protein_coding	2753.76	0.0279916	0.979566
ENSG00000061337	LZTS1	protein_coding	1077.52	-0.406446	0.283309
ENSG00000061455	PRDM6	protein_coding	NA	NA	NA
ENSG00000061492	WNT8A	protein_coding	NA	NA	NA
ENSG00000061656	SPAG4	protein_coding	23.3814	0.215217	NA
ENSG00000061676	NCKAP1	protein_coding	395.845	0.318276	0.645066
ENSG00000061794	MRPS35	protein_coding	1451.27	0.0630917	0.951324
ENSG00000061918	GUCY1B1	protein_coding	98.248	0.279615	0.874858
ENSG00000061936	SFSWAP	protein_coding	1535.31	-0.0267874	0.979566
ENSG00000061938	TNK2	protein_coding	436.834	-0.202739	0.824068
ENSG00000061987	MON2	protein_coding	635.734	0.0095383	0.993555
ENSG00000062038	CDH3	protein_coding	NA	NA	NA
ENSG00000062194	GPBP1	protein_coding	2552.34	-0.109839	0.881056
ENSG00000062282	DGAT2	protein_coding	367.901	-0.263204	0.763383
ENSG00000062485	CS	protein_coding	4519.43	0.35078	0.287565
ENSG00000062524	LTK	protein_coding	NA	NA	NA
ENSG00000062582	MRPS24	protein_coding	31.5953	0.171505	0.955244
ENSG00000062598	ELMO2	protein_coding	953.337	-0.0533106	0.957323
ENSG00000062650	WAPL	protein_coding	2875.73	-0.0670085	0.934698
ENSG00000062716	VMP1	protein_coding	1690.51	0.138492	0.842513
ENSG00000062725	APPBP2	protein_coding	1023.34	-0.15149	0.840097
ENSG00000062822	POLD1	protein_coding	6969.89	0.417753	0.21437
ENSG00000063015	SEZ6	protein_coding	NA	NA	NA
ENSG00000063046	EIF4B	protein_coding	10843.1	0.149621	0.825798
ENSG00000063127	SLC6A16	protein_coding	NA	NA	NA
ENSG00000063169	BICRA	protein_coding	438.364	-0.173628	0.851313
ENSG00000063176	SPHK2	protein_coding	704.164	0.0178409	0.988713
ENSG00000063177	RPL18	protein_coding	28406.9	0.330458	0.304977
ENSG00000063180	CA11	protein_coding	345.625	0.263238	0.767789
ENSG00000063241	ISOC2	protein_coding	806.962	0.178865	0.809115
ENSG00000063244	U2AF2	protein_coding	7063.22	-0.0715195	0.945377
ENSG00000063245	EPN1	protein_coding	5215.97	0.231691	0.600487
ENSG00000063322	MED29	protein_coding	1030.91	0.00544465	0.99515
ENSG00000063438	AHRR	protein_coding	6.85319	-0.658549	NA
ENSG00000063515	GSC2	protein_coding	NA	NA	NA
ENSG00000063587	ZNF275	protein_coding	901.368	0.00923288	0.993555
ENSG00000063601	MTMR1	protein_coding	782.119	-0.219731	0.733634
ENSG00000063660	GPC1	protein_coding	370.659	0.00117795	0.998346
ENSG00000063761	ADCK1	protein_coding	105.886	-0.0382761	0.985488
ENSG00000063854	HAGH	protein_coding	1791.75	0.346439	0.422104
ENSG00000063978	RNF4	protein_coding	2343.21	0.0091101	0.993555
ENSG00000064012	CASP8	protein_coding	713.284	-0.309442	0.552892
ENSG00000064042	LIMCH1	protein_coding	NA	NA	NA
ENSG00000064102	INTS13	protein_coding	2645.89	0.129394	0.857972
ENSG00000064115	TM7SF3	protein_coding	7680.69	0.371633	0.280756
ENSG00000064195	DLX3	protein_coding	10.9985	-0.341827	NA
ENSG00000064199	SPA17	protein_coding	141.41	-0.0656214	0.969436
ENSG00000064201	TSPAN32	protein_coding	4.51057	-1.09409	NA
ENSG00000064205	CCN5	protein_coding	NA	NA	NA
ENSG00000064225	ST3GAL6	protein_coding	93.4781	0.561629	0.592624
ENSG00000064270	ATP2C2	protein_coding	NA	NA	NA
ENSG00000064300	NGFR	protein_coding	31.0841	-0.315169	0.907494
ENSG00000064309	CDON	protein_coding	410.141	-0.235188	0.764928
ENSG00000064313	TAF2	protein_coding	1378.21	0.0770613	0.927991
ENSG00000064393	HIPK2	protein_coding	1431.18	-0.303212	0.485688
ENSG00000064419	TNPO3	protein_coding	3470.85	-0.00894451	0.993555
ENSG00000064489	BORCS8-MEF2B	protein_coding	NA	NA	NA
ENSG00000064490	RFXANK	protein_coding	1111.58	0.180561	0.825769
ENSG00000064545	TMEM161A	protein_coding	1245.42	0.285561	0.545178
ENSG00000064547	LPAR2	protein_coding	103.717	-1.08569	0.0526515
ENSG00000064601	CTSA	protein_coding	648.943	-0.0103826	0.993555
ENSG00000064607	SUGP2	protein_coding	2516.51	0.0363442	0.972745
ENSG00000064651	SLC12A2	protein_coding	601.568	-0.417468	0.331198
ENSG00000064652	SNX24	protein_coding	169.26	0.444549	0.575907
ENSG00000064655	EYA2	protein_coding	NA	NA	NA
ENSG00000064666	CNN2	protein_coding	4220.56	-0.0747712	0.927991
ENSG00000064687	ABCA7	protein_coding	318.454	0.0872576	0.950726
ENSG00000064692	SNCAIP	protein_coding	NA	NA	NA
ENSG00000064703	DDX20	protein_coding	1137.66	0.0495119	0.961526
ENSG00000064726	BTBD1	protein_coding	2145.49	-0.00673795	0.993555
ENSG00000064763	FAR2	protein_coding	88.5543	-0.0265686	0.991018
ENSG00000064787	BCAS1	protein_coding	6.08005	-1.60807	NA
ENSG00000064886	CHI3L2	protein_coding	6603.67	0.377969	0.536371
ENSG00000064932	SBNO2	protein_coding	2018.67	-0.0126735	0.991018
ENSG00000064933	PMS1	protein_coding	737.297	0.0854185	0.927214
ENSG00000064961	HMG20B	protein_coding	2247.73	0.405198	0.286294
ENSG00000064989	CALCRL	protein_coding	NA	NA	NA
ENSG00000064995	TAF11	protein_coding	827.929	0.0703975	0.943367
ENSG00000064999	ANKS1A	protein_coding	781.305	-0.235129	0.69648
ENSG00000065000	AP3D1	protein_coding	4167.09	0.0155482	0.987363
ENSG00000065029	ZNF76	protein_coding	813.076	0.107225	0.913821
ENSG00000065054	NHERF2	protein_coding	228.101	-0.0346134	0.981996
ENSG00000065057	NTHL1	protein_coding	1201.51	0.274481	0.587143
ENSG00000065060	BLTP3A	protein_coding	1125.41	-0.120023	0.876471
ENSG00000065135	GNAI3	protein_coding	2872.34	0.042234	0.962309
ENSG00000065150	IPO5	protein_coding	13614.3	0.352918	0.292915
ENSG00000065154	OAT	protein_coding	622.774	-0.102108	0.920054
ENSG00000065183	WDR3	protein_coding	1786.31	-0.137896	0.893787
ENSG00000065243	PKN2	protein_coding	748.189	-0.0169667	0.988979
ENSG00000065268	WDR18	protein_coding	2912.23	0.475525	0.1302
ENSG00000065308	TRAM2	protein_coding	1135.74	-0.220949	0.707947
ENSG00000065320	NTN1	protein_coding	145.516	-0.215593	0.862358
ENSG00000065325	GLP2R	protein_coding	NA	NA	NA
ENSG00000065328	MCM10	protein_coding	1822.07	-0.219193	0.69939
ENSG00000065357	DGKA	protein_coding	1968.76	0.218916	0.68856
ENSG00000065361	ERBB3	protein_coding	18.7154	0.291769	NA
ENSG00000065413	ANKRD44	protein_coding	257.861	0.00191085	0.99781
ENSG00000065427	KARS1	protein_coding	13207.7	0.293565	0.430695
ENSG00000065457	ADAT1	protein_coding	815.516	-0.0838195	0.927214
ENSG00000065485	PDIA5	protein_coding	602.943	0.104039	0.913692
ENSG00000065491	TBC1D22B	protein_coding	525.085	0.0885837	0.927991
ENSG00000065518	NDUFB4	protein_coding	3157.74	0.38451	0.229344
ENSG00000065526	SPEN	protein_coding	3298.03	-0.532707	0.152198
ENSG00000065534	MYLK	protein_coding	250.913	0.513422	0.543603
ENSG00000065548	ZC3H15	protein_coding	2844.22	0.0774119	0.925961
ENSG00000065559	MAP2K4	protein_coding	735.557	0.050421	0.9606
ENSG00000065600	PACC1	protein_coding	652.083	-0.0407176	0.970549
ENSG00000065609	SNAP91	protein_coding	10.4888	0.748389	NA
ENSG00000065613	SLK	protein_coding	2302.91	0.0586114	0.951324
ENSG00000065615	CYB5R4	protein_coding	900.803	0.0850652	0.927991
ENSG00000065618	COL17A1	protein_coding	NA	NA	NA
ENSG00000065621	GSTO2	protein_coding	11.4702	-0.0678268	NA
ENSG00000065665	SEC61A2	protein_coding	181.773	0.0724281	0.9606
ENSG00000065675	PRKCQ	protein_coding	2026.65	0.234661	0.670368
ENSG00000065717	TLE2	protein_coding	1740.47	0.471214	0.305331
ENSG00000065802	ASB1	protein_coding	838.27	-0.544342	0.130389
ENSG00000065809	FAM107B	protein_coding	1005.95	-0.0225021	0.985488
ENSG00000065833	ME1	protein_coding	NA	NA	NA
ENSG00000065882	TBC1D1	protein_coding	6376.48	0.496054	0.198041
ENSG00000065883	CDK13	protein_coding	1714.28	-0.0937081	0.905157
ENSG00000065911	MTHFD2	protein_coding	5915.98	0.00203415	0.997163
ENSG00000065923	SLC9A7	protein_coding	305.364	-0.10223	0.938556
ENSG00000065970	FOXJ2	protein_coding	1236.68	-0.183957	0.769743
ENSG00000065978	YBX1	protein_coding	44841.1	0.138947	0.828813
ENSG00000065989	PDE4A	protein_coding	535.485	-0.287352	0.65476
ENSG00000066027	PPP2R5A	protein_coding	1678.71	0.108281	0.881056
ENSG00000066032	CTNNA2	protein_coding	NA	NA	NA
ENSG00000066044	ELAVL1	protein_coding	3812.49	-0.136819	0.8307
ENSG00000066056	TIE1	protein_coding	5.18006	-1.09848	NA
ENSG00000066084	DIP2B	protein_coding	1836.4	-0.0420296	0.962309
ENSG00000066117	SMARCD1	protein_coding	4177.72	0.060803	0.946497
ENSG00000066135	KDM4A	protein_coding	648.76	-0.128202	0.883612
ENSG00000066136	NFYC	protein_coding	1448.8	0.129264	0.866436
ENSG00000066185	ZMYND12	protein_coding	5.431	0.258719	NA
ENSG00000066230	SLC9A3	protein_coding	20.8914	-0.208919	NA
ENSG00000066248	NGEF	protein_coding	NA	NA	NA
ENSG00000066279	ASPM	protein_coding	4618.28	0.135525	0.876222
ENSG00000066294	CD84	protein_coding	1437.43	-0.150752	0.85033
ENSG00000066322	ELOVL1	protein_coding	793.94	0.121385	0.883624
ENSG00000066336	SPI1	protein_coding	NA	NA	NA
ENSG00000066379	POLR1H	protein_coding	695.747	0.268201	0.657201
ENSG00000066382	MPPED2	protein_coding	354.277	0.203287	0.813049
ENSG00000066405	CLDN18	protein_coding	NA	NA	NA
ENSG00000066422	ZBTB11	protein_coding	1753.88	0.10144	0.892177
ENSG00000066427	ATXN3	protein_coding	751.424	-0.155929	0.84726
ENSG00000066455	GOLGA5	protein_coding	872.272	0.0789115	0.932309
ENSG00000066468	FGFR2	protein_coding	NA	NA	NA
ENSG00000066557	LRRC40	protein_coding	673.771	0.112688	0.898344
ENSG00000066583	ISOC1	protein_coding	1420.77	0.275661	0.562189
ENSG00000066629	EML1	protein_coding	12.4661	0.124501	NA
ENSG00000066651	TRMT11	protein_coding	164.667	0.0223501	0.990458
ENSG00000066654	THUMPD1	protein_coding	1608.14	-0.122274	0.874858
ENSG00000066697	MSANTD3	protein_coding	558.148	-0.0211548	0.985832
ENSG00000066735	KIF26A	protein_coding	1421.34	-0.0171113	0.987363
ENSG00000066739	ATG2B	protein_coding	512.993	-0.187025	0.813049
ENSG00000066777	ARFGEF1	protein_coding	1874.04	-0.0260789	0.979566
ENSG00000066827	ZFAT	protein_coding	212.917	0.249455	0.796924
ENSG00000066855	MTFR1	protein_coding	863.444	0.14072	0.854024
ENSG00000066923	STAG3	protein_coding	132.076	0.345498	0.759648
ENSG00000066926	FECH	protein_coding	1592.97	0.0152114	0.988713
ENSG00000066933	MYO9A	protein_coding	782.068	-0.169068	0.824068
ENSG00000067048	DDX3Y	protein_coding	616.967	0.178971	0.822408
ENSG00000067057	PFKP	protein_coding	12406.8	0.239907	0.597535
ENSG00000067064	IDI1	protein_coding	1142.05	-0.292089	0.663548
ENSG00000067066	SP100	protein_coding	604.07	-0.109605	0.916576
ENSG00000067082	KLF6	protein_coding	390.098	-0.362771	0.56456
ENSG00000067113	PLPP1	protein_coding	341.629	0.30243	0.722072
ENSG00000067141	NEO1	protein_coding	825.855	-0.189262	0.783128
ENSG00000067167	TRAM1	protein_coding	5218.96	0.133887	0.832558
ENSG00000067177	PHKA1	protein_coding	662.696	-0.00564348	0.994851
ENSG00000067182	TNFRSF1A	protein_coding	1528.51	0.0119998	0.991275
ENSG00000067191	CACNB1	protein_coding	170.034	-0.487399	0.495961
ENSG00000067208	EVI5	protein_coding	7.73293	-0.101096	NA
ENSG00000067221	STOML1	protein_coding	282.259	0.240183	0.789802
ENSG00000067225	PKM	protein_coding	62574.1	-0.14601	0.876222
ENSG00000067248	DHX29	protein_coding	1360.33	0.118798	0.88016
ENSG00000067334	DNTTIP2	protein_coding	2692.45	0.153041	0.821985
ENSG00000067365	METTL22	protein_coding	872.249	0.438541	0.301922
ENSG00000067369	TP53BP1	protein_coding	1093.93	-0.177559	0.80024
ENSG00000067445	TRO	protein_coding	631.493	0.0484835	0.968381
ENSG00000067533	RRP15	protein_coding	566.404	-0.295752	0.706952
ENSG00000067560	RHOA	protein_coding	11368.7	0.351535	0.301922
ENSG00000067596	DHX8	protein_coding	2674.9	0.102151	0.883624
ENSG00000067606	PRKCZ	protein_coding	NA	NA	NA
ENSG00000067646	ZFY	protein_coding	195.73	0.00114478	0.998367
ENSG00000067704	IARS2	protein_coding	3841.25	0.197603	0.708103
ENSG00000067715	SYT1	protein_coding	NA	NA	NA
ENSG00000067798	NAV3	protein_coding	NA	NA	NA
ENSG00000067829	IDH3G	protein_coding	1727.66	0.425698	0.191562
ENSG00000067836	ROGDI	protein_coding	178.915	0.29637	0.761161
ENSG00000067840	PDZD4	protein_coding	1129.37	0.0129076	0.991386
ENSG00000067842	ATP2B3	protein_coding	NA	NA	NA
ENSG00000067900	ROCK1	protein_coding	4575.61	-0.0435849	0.9606
ENSG00000067955	CBFB	protein_coding	2038.37	-0.454039	0.160393
ENSG00000067992	PDK3	protein_coding	1225.48	0.0149638	0.991018
ENSG00000068001	HYAL2	protein_coding	425.231	0.0892291	0.931648
ENSG00000068024	HDAC4	protein_coding	1746.29	-0.553127	0.0439526
ENSG00000068028	RASSF1	protein_coding	248.537	-1.08638	0.01076
ENSG00000068078	FGFR3	protein_coding	148.125	0.00942311	0.994744
ENSG00000068079	IFI35	protein_coding	153.852	0.0372337	0.984627
ENSG00000068097	HEATR6	protein_coding	515.798	0.00659238	0.994736
ENSG00000068120	COASY	protein_coding	2218.9	0.242743	0.640024
ENSG00000068137	PLEKHH3	protein_coding	104.437	0.466623	0.786107
ENSG00000068305	MEF2A	protein_coding	1218.13	-0.0439155	0.965238
ENSG00000068308	OTUD5	protein_coding	2608.1	0.0258314	0.979566
ENSG00000068323	TFE3	protein_coding	1057.27	-0.194129	0.795645
ENSG00000068354	TBC1D25	protein_coding	470.77	0.152515	0.862158
ENSG00000068366	ACSL4	protein_coding	1400.62	0.0557999	0.951441
ENSG00000068383	INPP5A	protein_coding	290.183	0.00845071	0.994089
ENSG00000068394	GPKOW	protein_coding	1071.02	0.218711	0.70427
ENSG00000068400	GRIPAP1	protein_coding	1083.03	-0.441917	0.271361
ENSG00000068438	FTSJ1	protein_coding	1315.64	0.198606	0.769743
ENSG00000068489	PRR11	protein_coding	2461.5	0.133716	0.84726
ENSG00000068615	REEP1	protein_coding	42.9703	-0.157161	0.951324
ENSG00000068650	ATP11A	protein_coding	1068.42	-0.334274	0.414998
ENSG00000068654	POLR1A	protein_coding	2984.76	-0.360242	0.569361
ENSG00000068697	LAPTM4A	protein_coding	1124.75	0.0368572	0.971335
ENSG00000068724	TTC7A	protein_coding	2450.81	0.203546	0.778715
ENSG00000068745	IP6K2	protein_coding	1875.95	0.071467	0.930604
ENSG00000068784	SRBD1	protein_coding	337.069	0.159343	0.869224
ENSG00000068796	KIF2A	protein_coding	3441	0.0941643	0.9013
ENSG00000068831	RASGRP2	protein_coding	439.579	-0.235768	0.796762
ENSG00000068878	PSME4	protein_coding	1936.99	0.00651688	0.993986
ENSG00000068885	IFT80	protein_coding	191.985	-0.108721	0.93704
ENSG00000068903	SIRT2	protein_coding	1219.93	0.255473	0.616321
ENSG00000068912	ERLEC1	protein_coding	1203.84	0.235974	0.697422
ENSG00000068971	PPP2R5B	protein_coding	602.529	0.303521	0.67252
ENSG00000068976	PYGM	protein_coding	20.4412	-0.855825	NA
ENSG00000069011	PITX1	protein_coding	1026.29	0.271464	0.604824
ENSG00000069020	MAST4	protein_coding	245.752	-0.177831	0.886263
ENSG00000069188	SDK2	protein_coding	207.96	-0.473265	0.649692
ENSG00000069248	NUP133	protein_coding	2885.37	0.32813	0.357651
ENSG00000069275	NUCKS1	protein_coding	9212.75	-0.0237404	0.979566
ENSG00000069329	VPS35	protein_coding	4180.01	0.124239	0.856592
ENSG00000069345	DNAJA2	protein_coding	1485.94	-0.491326	0.163865
ENSG00000069399	BCL3	protein_coding	23.4416	0.141413	NA
ENSG00000069424	KCNAB2	protein_coding	12405.5	-0.203019	0.671619
ENSG00000069431	ABCC9	protein_coding	NA	NA	NA
ENSG00000069493	CLEC2D	protein_coding	29.6865	-0.538823	NA
ENSG00000069509	FUNDC1	protein_coding	250.696	0.140775	0.89757
ENSG00000069667	RORA	protein_coding	551.577	-0.0916309	0.946497
ENSG00000069696	DRD4	protein_coding	14.3046	-0.163851	NA
ENSG00000069702	TGFBR3	protein_coding	NA	NA	NA
ENSG00000069764	PLA2G10	protein_coding	NA	NA	NA
ENSG00000069812	HES2	protein_coding	7.18232	-0.31901	NA
ENSG00000069849	ATP1B3	protein_coding	3288.15	0.156274	0.80899
ENSG00000069869	NEDD4	protein_coding	981.505	0.291473	0.592624
ENSG00000069943	PIGB	protein_coding	180.642	0.367572	0.657201
ENSG00000069956	MAPK6	protein_coding	1798.35	-0.0372162	0.968381
ENSG00000069966	GNB5	protein_coding	979.159	0.0933059	0.913821
ENSG00000069974	RAB27A	protein_coding	479.413	-0.160154	0.876222
ENSG00000069998	HDHD5	protein_coding	2547.4	0.11183	0.878458
ENSG00000070010	UFD1	protein_coding	2371.19	-0.00102725	0.998346
ENSG00000070018	LRP6	protein_coding	885.198	-0.215172	0.716712
ENSG00000070031	SCT	protein_coding	3.46832	-1.16452	NA
ENSG00000070047	PHRF1	protein_coding	3923.61	0.0356955	0.968338
ENSG00000070061	ELP1	protein_coding	2381.71	0.048261	0.957858
ENSG00000070081	NUCB2	protein_coding	14166.5	0.233017	0.631765
ENSG00000070087	PFN2	protein_coding	1535.54	0.306145	0.534115
ENSG00000070159	PTPN3	protein_coding	675.099	0.396091	0.36759
ENSG00000070182	SPTB	protein_coding	150.605	0.459273	0.676878
ENSG00000070190	DAPP1	protein_coding	10.3679	-0.675796	NA
ENSG00000070214	SLC44A1	protein_coding	1773.56	0.207454	0.706541
ENSG00000070269	TMEM260	protein_coding	157.536	-0.024981	0.988874
ENSG00000070366	SMG6	protein_coding	1261.66	-0.287505	0.60313
ENSG00000070367	EXOC5	protein_coding	3726.3	0.0953971	0.898758
ENSG00000070371	CLTCL1	protein_coding	173.099	0.561314	0.516796
ENSG00000070388	FGF22	protein_coding	NA	NA	NA
ENSG00000070404	FSTL3	protein_coding	136.864	-0.154634	0.914447
ENSG00000070413	DGCR2	protein_coding	1241.99	-0.110487	0.883612
ENSG00000070423	RNF126	protein_coding	1954.37	0.102271	0.89614
ENSG00000070444	MNT	protein_coding	363.914	-0.291812	0.750311
ENSG00000070476	ZXDC	protein_coding	927.393	-0.00824767	0.993555
ENSG00000070495	JMJD6	protein_coding	1180.39	0.00109893	0.99833
ENSG00000070501	POLB	protein_coding	998.866	0.269019	0.588823
ENSG00000070526	ST6GALNAC1	protein_coding	NA	NA	NA
ENSG00000070540	WIPI1	protein_coding	49.3361	0.170704	0.947894
ENSG00000070601	FRMPD1	protein_coding	9.82028	0.560813	NA
ENSG00000070610	GBA2	protein_coding	1290.21	0.181738	0.800834
ENSG00000070614	NDST1	protein_coding	1726.41	-0.125201	0.874858
ENSG00000070669	ASNS	protein_coding	5.84048	-1.01216	NA
ENSG00000070718	AP3M2	protein_coding	676.629	-0.0317716	0.979529
ENSG00000070729	CNGB1	protein_coding	NA	NA	NA
ENSG00000070731	ST6GALNAC2	protein_coding	NA	NA	NA
ENSG00000070748	CHAT	protein_coding	31.3367	0.38294	0.87962
ENSG00000070756	PABPC1	protein_coding	50862.9	0.226674	0.609491
ENSG00000070759	TESK2	protein_coding	169.934	0.250221	0.81614
ENSG00000070761	CFAP20	protein_coding	1506.14	0.0969506	0.898344
ENSG00000070770	CSNK2A2	protein_coding	1733.56	-0.0537071	0.952672
ENSG00000070778	PTPN21	protein_coding	6.33299	-0.654012	NA
ENSG00000070785	EIF2B3	protein_coding	643.515	0.152168	0.87173
ENSG00000070808	CAMK2A	protein_coding	NA	NA	NA
ENSG00000070814	TCOF1	protein_coding	5869.78	-0.093181	0.920054
ENSG00000070831	CDC42	protein_coding	30.1828	-0.455785	0.856496
ENSG00000070882	OSBPL3	protein_coding	642.145	-0.259094	0.656867
ENSG00000070915	SLC12A3	protein_coding	NA	NA	NA
ENSG00000070950	RAD18	protein_coding	1969.85	0.118908	0.868861
ENSG00000070961	ATP2B1	protein_coding	498.646	-0.117167	0.898344
ENSG00000070985	TRPM5	protein_coding	33.6761	-0.496654	0.853548
ENSG00000071051	NCK2	protein_coding	1270.85	0.0577714	0.951324
ENSG00000071054	MAP4K4	protein_coding	11647	-0.0957497	0.898344
ENSG00000071073	MGAT4A	protein_coding	3273.43	-0.0877756	0.912405
ENSG00000071082	RPL31	protein_coding	18678.4	0.235799	0.642712
ENSG00000071127	WDR1	protein_coding	19572	0.202174	0.685805
ENSG00000071189	SNX13	protein_coding	780.551	0.0481945	0.961972
ENSG00000071205	ARHGAP10	protein_coding	530.729	0.166629	0.840097
ENSG00000071242	RPS6KA2	protein_coding	193.274	-0.0465689	0.978508
ENSG00000071243	ING3	protein_coding	479.751	0.0586268	0.95778
ENSG00000071246	VASH1	protein_coding	522.529	-0.0926141	0.925638
ENSG00000071282	LMCD1	protein_coding	NA	NA	NA
ENSG00000071462	BUD23	protein_coding	2343.5	0.0527508	0.959237
ENSG00000071537	SEL1L	protein_coding	1886.12	-0.202538	0.725387
ENSG00000071539	TRIP13	protein_coding	1797.92	0.0666007	0.948691
ENSG00000071553	ATP6AP1	protein_coding	1856.79	0.108313	0.883431
ENSG00000071564	TCF3	protein_coding	7949.63	-0.136226	0.84726
ENSG00000071575	TRIB2	protein_coding	641.851	0.0489717	0.966321
ENSG00000071626	DAZAP1	protein_coding	4841.02	0.0139895	0.988979
ENSG00000071655	MBD3	protein_coding	2193.96	-0.0359762	0.974847
ENSG00000071794	HLTF	protein_coding	2342.88	0.0700284	0.950726
ENSG00000071859	FAM50A	protein_coding	1173.61	-0.0505255	0.964939
ENSG00000071889	FAM3A	protein_coding	863.798	0.27859	0.590367
ENSG00000071894	CPSF1	protein_coding	6738.46	0.382546	0.356082
ENSG00000071909	MYO3B	protein_coding	NA	NA	NA
ENSG00000071967	CYBRD1	protein_coding	405.314	0.0633347	0.96147
ENSG00000071994	PDCD2	protein_coding	2942.96	0.218903	0.670368
ENSG00000072041	SLC6A15	protein_coding	NA	NA	NA
ENSG00000072042	RDH11	protein_coding	1534.06	-0.0873243	0.920054
ENSG00000072062	PRKACA	protein_coding	1730.53	-0.190776	0.746951
ENSG00000072071	ADGRL1	protein_coding	2651.92	-0.35161	0.336749
ENSG00000072110	ACTN1	protein_coding	5639.91	0.229827	0.69648
ENSG00000072121	ZFYVE26	protein_coding	681.398	0.0581252	0.956034
ENSG00000072133	RPS6KA6	protein_coding	NA	NA	NA
ENSG00000072134	EPN2	protein_coding	325.089	0.148974	0.893878
ENSG00000072135	PTPN18	protein_coding	1108.6	0.041568	0.96811
ENSG00000072163	LIMS2	protein_coding	626.524	-0.133697	0.876222
ENSG00000072182	ASIC4	protein_coding	NA	NA	NA
ENSG00000072195	SPEG	protein_coding	367.078	-0.0186489	0.991018
ENSG00000072201	LNX1	protein_coding	NA	NA	NA
ENSG00000072210	ALDH3A2	protein_coding	696.33	-0.155194	0.856592
ENSG00000072274	TFRC	protein_coding	11398.9	-0.120652	0.913821
ENSG00000072310	SREBF1	protein_coding	2165.82	0.0731242	0.940815
ENSG00000072315	TRPC5	protein_coding	NA	NA	NA
ENSG00000072364	AFF4	protein_coding	1849.69	-0.120468	0.866436
ENSG00000072401	UBE2D1	protein_coding	467.105	0.0291904	0.980155
ENSG00000072415	PALS1	protein_coding	828.37	0.0836981	0.929424
ENSG00000072422	RHOBTB1	protein_coding	56.165	0.363577	0.847411
ENSG00000072501	SMC1A	protein_coding	8248.77	0.177574	0.735137
ENSG00000072506	HSD17B10	protein_coding	2975.94	0.300115	0.485688
ENSG00000072518	MARK2	protein_coding	1080.24	-0.496206	0.137991
ENSG00000072571	HMMR	protein_coding	2127.98	0.371702	0.359741
ENSG00000072609	CHFR	protein_coding	59.3621	-0.00936796	0.996233
ENSG00000072682	P4HA2	protein_coding	NA	NA	NA
ENSG00000072736	NFATC3	protein_coding	1520.85	0.093543	0.926656
ENSG00000072756	TRNT1	protein_coding	871.49	-0.14084	0.861001
ENSG00000072778	ACADVL	protein_coding	5021.67	0.586452	0.204945
ENSG00000072786	STK10	protein_coding	975.345	-0.0657448	0.945377
ENSG00000072803	FBXW11	protein_coding	1718.08	0.0676021	0.93704
ENSG00000072818	ACAP1	protein_coding	8965.9	0.58112	0.130166
ENSG00000072832	CRMP1	protein_coding	6.74297	0.0297016	NA
ENSG00000072840	EVC	protein_coding	NA	NA	NA
ENSG00000072849	DERL2	protein_coding	484.606	-0.245214	0.733107
ENSG00000072858	SIDT1	protein_coding	80.4777	-0.19951	0.909048
ENSG00000072864	NDE1	protein_coding	1335.59	-0.156143	0.813354
ENSG00000072952	IRAG1	protein_coding	9.49428	0.212082	NA
ENSG00000072954	TMEM38A	protein_coding	111.08	-0.47531	0.69648
ENSG00000072958	AP1M1	protein_coding	3118.18	0.132975	0.842758
ENSG00000073008	PVR	protein_coding	351.543	-0.10981	0.920054
ENSG00000073050	XRCC1	protein_coding	1449.85	0.558166	0.0899012
ENSG00000073060	SCARB1	protein_coding	855.261	-0.0520547	0.957612
ENSG00000073067	CYP2W1	protein_coding	NA	NA	NA
ENSG00000073111	MCM2	protein_coding	9071.79	0.147931	0.80024
ENSG00000073146	MOV10L1	protein_coding	NA	NA	NA
ENSG00000073150	PANX2	protein_coding	83.0936	-0.174632	0.927063
ENSG00000073169	SELENOO	protein_coding	809.272	0.309669	0.63224
ENSG00000073331	ALPK1	protein_coding	103.648	-0.271565	0.842758
ENSG00000073350	LLGL2	protein_coding	246.949	0.532418	0.334692
ENSG00000073417	PDE8A	protein_coding	296.182	0.0516363	0.969018
ENSG00000073464	CLCN4	protein_coding	NA	NA	NA
ENSG00000073536	NLE1	protein_coding	1196.91	-0.0453071	0.970154
ENSG00000073578	SDHA	protein_coding	403.818	0.272758	0.706007
ENSG00000073584	SMARCE1	protein_coding	316.902	-0.39529	0.592909
ENSG00000073598	FNDC8	protein_coding	4.21932	-1.49238	NA
ENSG00000073605	GSDMB	protein_coding	76.6315	-0.922383	0.237035
ENSG00000073614	KDM5A	protein_coding	3635.9	-0.0680341	0.932489
ENSG00000073670	ADAM11	protein_coding	93.6802	-0.164611	0.922485
ENSG00000073711	PPP2R3A	protein_coding	66.9936	0.280826	0.870846
ENSG00000073712	FERMT2	protein_coding	533.176	0.279395	0.77369
ENSG00000073754	CD5L	protein_coding	NA	NA	NA
ENSG00000073792	IGF2BP2	protein_coding	57.8723	-0.0480594	0.985488
ENSG00000073803	MAP3K13	protein_coding	21.6347	-0.516872	NA
ENSG00000073849	ST6GAL1	protein_coding	1567.43	-0.0817477	0.921704
ENSG00000073861	TBX21	protein_coding	11.5527	-2.3292	NA
ENSG00000073905	VDAC1P1	processed_pseudogene	11.967	-0.607622	NA
ENSG00000073910	FRY	protein_coding	47.7739	0.411995	0.839131
ENSG00000073921	PICALM	protein_coding	2109.84	0.0838793	0.914381
ENSG00000073969	NSF	protein_coding	1155.16	0.154931	0.824068
ENSG00000074047	GLI2	protein_coding	NA	NA	NA
ENSG00000074054	CLASP1	protein_coding	1164.75	-0.329719	0.421148
ENSG00000074071	MRPS34	protein_coding	1510.99	0.021322	0.985488
ENSG00000074181	NOTCH3	protein_coding	3265.02	-0.108318	0.924155
ENSG00000074201	CLNS1A	protein_coding	3156.05	0.36348	0.336791
ENSG00000074211	PPP2R2C	protein_coding	NA	NA	NA
ENSG00000074219	TEAD2	protein_coding	11.5568	-0.632832	NA
ENSG00000074266	EED	protein_coding	1090.63	0.25187	0.628786
ENSG00000074276	CDHR2	protein_coding	6.24248	-0.221739	NA
ENSG00000074317	SNCB	protein_coding	11.1736	0.233243	NA
ENSG00000074319	TSG101	protein_coding	1476.09	0.24578	0.610206
ENSG00000074356	NCBP3	protein_coding	1227.77	-0.368084	0.363242
ENSG00000074370	ATP2A3	protein_coding	21131.5	0.00298332	0.99649
ENSG00000074410	CA12	protein_coding	NA	NA	NA
ENSG00000074416	MGLL	protein_coding	98.2156	0.127274	0.950329
ENSG00000074527	NTN4	protein_coding	9.6773	1.12224	NA
ENSG00000074582	BCS1L	protein_coding	648.518	0.273827	0.69648
ENSG00000074590	NUAK1	protein_coding	NA	NA	NA
ENSG00000074603	DPP8	protein_coding	984.574	-0.277429	0.57041
ENSG00000074621	SLC24A1	protein_coding	195.224	0.057172	0.970423
ENSG00000074657	ZNF532	protein_coding	NA	NA	NA
ENSG00000074660	SCARF1	protein_coding	NA	NA	NA
ENSG00000074695	LMAN1	protein_coding	5602.36	0.119891	0.875587
ENSG00000074696	HACD3	protein_coding	3091.64	-0.228051	0.62616
ENSG00000074706	IPCEF1	protein_coding	41.3583	0.0319086	0.993268
ENSG00000074755	ZZEF1	protein_coding	1749.71	-0.177315	0.768905
ENSG00000074800	ENO1	protein_coding	162024	0.0953739	0.942093
ENSG00000074803	SLC12A1	protein_coding	NA	NA	NA
ENSG00000074842	MYDGF	protein_coding	1640.35	0.0683228	0.940185
ENSG00000074855	ANO8	protein_coding	509.395	-0.0785365	0.951324
ENSG00000074935	TUBE1	protein_coding	480.988	0.0931805	0.933483
ENSG00000074966	TXK	protein_coding	20.0316	0.55153	NA
ENSG00000075035	WSCD2	protein_coding	NA	NA	NA
ENSG00000075043	KCNQ2	protein_coding	25.1036	-0.275943	NA
ENSG00000075073	TACR2	protein_coding	NA	NA	NA
ENSG00000075089	ACTR6	protein_coding	788.465	0.05308	0.959897
ENSG00000075131	TIPIN	protein_coding	663.669	-0.0163478	0.991018
ENSG00000075142	SRI	protein_coding	1632.31	0.410544	0.214851
ENSG00000075151	EIF4G3	protein_coding	1744.68	-0.299155	0.53025
ENSG00000075188	NUP37	protein_coding	990.514	0.323718	0.457533
ENSG00000075213	SEMA3A	protein_coding	NA	NA	NA
ENSG00000075218	GTSE1	protein_coding	2312.36	0.215238	0.678675
ENSG00000075223	SEMA3C	protein_coding	NA	NA	NA
ENSG00000075234	TTC38	protein_coding	12.0304	-0.925644	NA
ENSG00000075239	ACAT1	protein_coding	1249.99	0.338191	0.458971
ENSG00000075240	GRAMD4	protein_coding	1290.76	-0.637232	0.100391
ENSG00000075275	CELSR1	protein_coding	267.894	-0.150396	0.882436
ENSG00000075290	WNT8B	protein_coding	45.0503	0.117458	0.969636
ENSG00000075292	ZNF638	protein_coding	2314.11	0.0929404	0.908569
ENSG00000075303	SLC25A40	protein_coding	1042.2	0.0423146	0.96811
ENSG00000075336	TIMM21	protein_coding	730.361	0.146339	0.853548
ENSG00000075340	ADD2	protein_coding	228.374	0.612788	0.336749
ENSG00000075391	RASAL2	protein_coding	NA	NA	NA
ENSG00000075399	VPS9D1	protein_coding	96.5938	-0.546693	0.570523
ENSG00000075407	ZNF37A	protein_coding	671.314	-0.488399	0.424059
ENSG00000075413	MARK3	protein_coding	1776.26	-0.0123445	0.991018
ENSG00000075415	SLC25A3	protein_coding	11023.5	0.34569	0.304977
ENSG00000075420	FNDC3B	protein_coding	241.14	-0.0723421	0.957343
ENSG00000075426	FOSL2	protein_coding	283.445	-0.63569	0.377802
ENSG00000075429	CACNG5	protein_coding	NA	NA	NA
ENSG00000075461	CACNG4	protein_coding	8.25217	1.19651	NA
ENSG00000075539	FRYL	protein_coding	3302.86	0.0230671	0.981226
ENSG00000075568	TMEM131	protein_coding	1262.06	-0.0524255	0.956738
ENSG00000075618	FSCN1	protein_coding	163.736	0.197483	0.887446
ENSG00000075624	ACTB	protein_coding	88550.4	-0.316408	0.359197
ENSG00000075643	MOCOS	protein_coding	NA	NA	NA
ENSG00000075651	PLD1	protein_coding	NA	NA	NA
ENSG00000075673	ATP12A	protein_coding	NA	NA	NA
ENSG00000075702	WDR62	protein_coding	1717.42	0.142002	0.862104
ENSG00000075711	DLG1	protein_coding	1673.11	0.0359809	0.971735
ENSG00000075785	RAB7A	protein_coding	3956.09	-0.0768633	0.929424
ENSG00000075790	BCAP29	protein_coding	14.129	0.112221	NA
ENSG00000075826	SEC31B	protein_coding	273.26	0.337067	0.786107
ENSG00000075856	SART3	protein_coding	2386.66	0.155751	0.80754
ENSG00000075884	ARHGAP15	protein_coding	1967.27	0.263434	0.592656
ENSG00000075886	TUBA3D	protein_coding	13.2317	-0.0254066	NA
ENSG00000075891	PAX2	protein_coding	NA	NA	NA
ENSG00000075914	EXOSC7	protein_coding	885.31	0.0940752	0.920054
ENSG00000075945	KIFAP3	protein_coding	1411.54	0.248057	0.610476
ENSG00000075975	MKRN2	protein_coding	589.321	-0.0706591	0.950726
ENSG00000076003	MCM6	protein_coding	8297.09	0.0453356	0.960386
ENSG00000076043	REXO2	protein_coding	621.178	0.0989997	0.917758
ENSG00000076053	RBM7	protein_coding	607.186	0.0127753	0.992147
ENSG00000076067	RBMS2	protein_coding	266.674	-0.219914	0.807357
ENSG00000076108	BAZ2A	protein_coding	1958.1	-0.190279	0.73677
ENSG00000076201	PTPN23	protein_coding	1889.01	0.0881235	0.914447
ENSG00000076242	MLH1	protein_coding	2075.21	0.526182	0.0863756
ENSG00000076248	UNG	protein_coding	2305.04	-0.164318	0.824068
ENSG00000076258	FMO4	protein_coding	28.5355	0.00267286	NA
ENSG00000076321	KLHL20	protein_coding	396.937	0.229267	0.768129
ENSG00000076344	RGS11	protein_coding	NA	NA	NA
ENSG00000076351	SLC46A1	protein_coding	NA	NA	NA
ENSG00000076356	PLXNA2	protein_coding	NA	NA	NA
ENSG00000076382	SPAG5	protein_coding	3737.03	0.492275	0.102287
ENSG00000076513	ANKRD13A	protein_coding	1058.12	-0.192759	0.765643
ENSG00000076554	TPD52	protein_coding	2514.35	0.0797428	0.920054
ENSG00000076555	ACACB	protein_coding	382.368	0.0433438	0.976818
ENSG00000076604	TRAF4	protein_coding	1105.35	-0.144313	0.848188
ENSG00000076641	PAG1	protein_coding	917.086	0.0953534	0.919216
ENSG00000076650	GPATCH1	protein_coding	573.788	-0.0897667	0.925614
ENSG00000076662	ICAM3	protein_coding	636.359	0.270266	0.647479
ENSG00000076685	NT5C2	protein_coding	463.351	-0.665256	0.151144
ENSG00000076706	MCAM	protein_coding	6.22428	0.572597	NA
ENSG00000076716	GPC4	protein_coding	43.4733	-0.0174495	0.994616
ENSG00000076770	MBNL3	protein_coding	813.03	-0.217876	0.728326
ENSG00000076826	CAMSAP3	protein_coding	677.789	0.0570602	0.957949
ENSG00000076864	RAP1GAP	protein_coding	3801.36	0.360829	0.597101
ENSG00000076924	XAB2	protein_coding	5536.04	0.419751	0.2035
ENSG00000076928	ARHGEF1	protein_coding	4790.3	0.00687326	0.993555
ENSG00000076944	STXBP2	protein_coding	141.47	-0.0205489	0.991331
ENSG00000076984	MAP2K7	protein_coding	1903.47	0.109182	0.877804
ENSG00000077009	NMRK2	protein_coding	NA	NA	NA
ENSG00000077044	DGKD	protein_coding	1419.77	0.0282537	0.979566
ENSG00000077063	CTTNBP2	protein_coding	NA	NA	NA
ENSG00000077080	ACTL6B	protein_coding	NA	NA	NA
ENSG00000077092	RARB	protein_coding	6.32636	-0.583596	NA
ENSG00000077097	TOP2B	protein_coding	13626.9	0.148982	0.813049
ENSG00000077147	TM9SF3	protein_coding	3678.52	-0.398854	0.216534
ENSG00000077150	NFKB2	protein_coding	1383.54	0.129104	0.865969
ENSG00000077152	UBE2T	protein_coding	1333.24	0.185191	0.77369
ENSG00000077157	PPP1R12B	protein_coding	351.724	-0.342467	0.576626
ENSG00000077232	DNAJC10	protein_coding	2448.23	-0.049636	0.95778
ENSG00000077235	GTF3C1	protein_coding	4841.92	-0.0905933	0.899271
ENSG00000077238	IL4R	protein_coding	264.854	-0.0734175	0.955552
ENSG00000077254	USP33	protein_coding	1049.38	0.0757449	0.937636
ENSG00000077264	PAK3	protein_coding	NA	NA	NA
ENSG00000077274	CAPN6	protein_coding	4.83459	-2.07512	NA
ENSG00000077279	DCX	protein_coding	NA	NA	NA
ENSG00000077312	SNRPA	protein_coding	3940.44	0.426844	0.179723
ENSG00000077327	SPAG6	protein_coding	NA	NA	NA
ENSG00000077348	EXOSC5	protein_coding	1001.48	-0.0443488	0.968381
ENSG00000077380	DYNC1I2	protein_coding	1304.3	0.272808	0.565681
ENSG00000077420	APBB1IP	protein_coding	3699.67	0.317072	0.495961
ENSG00000077454	LRCH4	protein_coding	635.057	0.33368	0.527162
ENSG00000077458	FAM76B	protein_coding	506.503	-0.378173	0.43996
ENSG00000077463	SIRT6	protein_coding	662.232	0.0952094	0.919055
ENSG00000077514	POLD3	protein_coding	854.828	-0.148885	0.843434
ENSG00000077522	ACTN2	protein_coding	9.65517	0.237271	NA
ENSG00000077549	CAPZB	protein_coding	8769.21	0.0859349	0.909131
ENSG00000077585	GPR137B	protein_coding	172.956	0.239316	0.825798
ENSG00000077616	NAALAD2	protein_coding	28.6239	-0.400307	NA
ENSG00000077684	JADE1	protein_coding	2232.97	0.0929627	0.907677
ENSG00000077713	SLC25A43	protein_coding	220.571	0.0942144	0.945377
ENSG00000077721	UBE2A	protein_coding	1868.41	-0.0332114	0.973807
ENSG00000077782	FGFR1	protein_coding	757.788	0.0550605	0.960583
ENSG00000077800	FKBP6	protein_coding	NA	NA	NA
ENSG00000077935	SMC1B	protein_coding	744.863	0.229547	0.737948
ENSG00000077942	FBLN1	protein_coding	117.15	0.647448	0.423333
ENSG00000077943	ITGA8	protein_coding	NA	NA	NA
ENSG00000077984	CST7	protein_coding	290.061	-0.00544464	0.995931
ENSG00000078018	MAP2	protein_coding	5.94329	-1.34507	NA
ENSG00000078043	PIAS2	protein_coding	640.021	-0.218667	0.736908
ENSG00000078053	AMPH	protein_coding	14.6103	-0.102586	NA
ENSG00000078061	ARAF	protein_coding	1466.17	0.231563	0.650975
ENSG00000078070	MCCC1	protein_coding	776.05	0.486693	0.291913
ENSG00000078081	LAMP3	protein_coding	1490.1	0.268094	0.656867
ENSG00000078114	NEBL	protein_coding	NA	NA	NA
ENSG00000078124	ACER3	protein_coding	492.933	-0.235872	0.728326
ENSG00000078140	UBE2K	protein_coding	3199.41	-0.0873544	0.915369
ENSG00000078142	PIK3C3	protein_coding	822.054	0.192372	0.797112
ENSG00000078177	N4BP2	protein_coding	1207.98	-0.0234366	0.982392
ENSG00000078237	TIGAR	protein_coding	87.6924	-0.643672	0.497047
ENSG00000078246	TULP3	protein_coding	876.333	-0.00578106	0.994736
ENSG00000078269	SYNJ2	protein_coding	786.999	0.037777	0.972831
ENSG00000078295	ADCY2	protein_coding	NA	NA	NA
ENSG00000078304	PPP2R5C	protein_coding	3275.16	0.260341	0.564961
ENSG00000078328	RBFOX1	protein_coding	NA	NA	NA
ENSG00000078369	GNB1	protein_coding	15067.2	0.0707659	0.924128
ENSG00000078401	EDN1	protein_coding	NA	NA	NA
ENSG00000078403	MLLT10	protein_coding	786.857	-0.110191	0.894415
ENSG00000078487	ZCWPW1	protein_coding	20.8286	0.0328384	NA
ENSG00000078549	ADCYAP1R1	protein_coding	NA	NA	NA
ENSG00000078579	FGF20	protein_coding	NA	NA	NA
ENSG00000078589	P2RY10	protein_coding	17.715	1.38645	NA
ENSG00000078596	ITM2A	protein_coding	8014.03	0.229581	0.748788
ENSG00000078618	NRDC	protein_coding	7125.93	0.217663	0.642084
ENSG00000078668	VDAC3	protein_coding	3807.18	0.178729	0.769743
ENSG00000078674	PCM1	protein_coding	6776.02	0.0953929	0.891332
ENSG00000078687	TNRC6C	protein_coding	1540.94	-0.395331	0.348391
ENSG00000078699	CBFA2T2	protein_coding	621.793	-0.307736	0.558085
ENSG00000078747	ITCH	protein_coding	427.427	-0.410062	0.393907
ENSG00000078795	PKD2L2	protein_coding	NA	NA	NA
ENSG00000078804	TP53INP2	protein_coding	351.672	0.0753083	0.95033
ENSG00000078808	SDF4	protein_coding	3050.25	0.109815	0.876222
ENSG00000078814	MYH7B	protein_coding	30.5225	0.0685536	0.985488
ENSG00000078898	BPIFB2	protein_coding	NA	NA	NA
ENSG00000078900	TP73	protein_coding	NA	NA	NA
ENSG00000078902	TOLLIP	protein_coding	956.426	-0.0395868	0.968672
ENSG00000078967	UBE2D4	protein_coding	193.83	-0.333677	0.708103
ENSG00000079101	CLUL1	protein_coding	NA	NA	NA
ENSG00000079102	RUNX1T1	protein_coding	NA	NA	NA
ENSG00000079112	CDH17	protein_coding	NA	NA	NA
ENSG00000079134	THOC1	protein_coding	1436.73	-0.0830098	0.930367
ENSG00000079150	FKBP7	protein_coding	206.191	-0.132991	0.91397
ENSG00000079156	OSBPL6	protein_coding	28.9945	-0.171016	NA
ENSG00000079215	SLC1A3	protein_coding	NA	NA	NA
ENSG00000079246	XRCC5	protein_coding	21945	0.219732	0.646293
ENSG00000079257	LXN	protein_coding	NA	NA	NA
ENSG00000079263	SP140	protein_coding	NA	NA	NA
ENSG00000079277	MKNK1	protein_coding	620.479	0.216909	0.77369
ENSG00000079308	TNS1	protein_coding	3.43549	-0.196227	NA
ENSG00000079313	REXO1	protein_coding	1291.13	-0.339422	0.428345
ENSG00000079332	SAR1A	protein_coding	1129.48	-0.480521	0.153889
ENSG00000079335	CDC14A	protein_coding	110.633	0.00655217	0.996381
ENSG00000079337	RAPGEF3	protein_coding	34.5674	-0.491576	0.80601
ENSG00000079385	CEACAM1	protein_coding	8.23686	-0.231493	NA
ENSG00000079387	SENP1	protein_coding	1296.5	-0.128065	0.874858
ENSG00000079393	DUSP13	protein_coding	NA	NA	NA
ENSG00000079432	CIC	protein_coding	1977.54	-0.223802	0.657063
ENSG00000079435	LIPE	protein_coding	335.752	0.437797	0.421679
ENSG00000079459	FDFT1	protein_coding	6974.33	0.045819	0.968381
ENSG00000079462	PAFAH1B3	protein_coding	3086.46	0.362275	0.271361
ENSG00000079482	OPHN1	protein_coding	NA	NA	NA
ENSG00000079616	KIF22	protein_coding	2425.56	0.242887	0.631765
ENSG00000079691	CARMIL1	protein_coding	27.5691	-0.441225	NA
ENSG00000079739	PGM1	protein_coding	2402.84	0.22224	0.723103
ENSG00000079785	DDX1	protein_coding	4175.27	0.00731721	0.994089
ENSG00000079805	DNM2	protein_coding	5662.96	-0.0917766	0.898344
ENSG00000079819	EPB41L2	protein_coding	1800.97	0.0618413	0.950047
ENSG00000079841	RIMS1	protein_coding	NA	NA	NA
ENSG00000079950	STX7	protein_coding	594.685	-0.0489149	0.964027
ENSG00000079974	RABL2B	protein_coding	206.222	-0.209864	0.870846
ENSG00000079999	KEAP1	protein_coding	2657.7	-0.0652374	0.951324
ENSG00000080007	DDX43	protein_coding	NA	NA	NA
ENSG00000080031	PTPRH	protein_coding	NA	NA	NA
ENSG00000080166	DCT	protein_coding	NA	NA	NA
ENSG00000080189	SLC35C2	protein_coding	893.471	0.0652917	0.950832
ENSG00000080200	CRYBG3	protein_coding	70.1863	0.237295	0.913821
ENSG00000080224	EPHA6	protein_coding	NA	NA	NA
ENSG00000080298	RFX3	protein_coding	321.823	-0.161248	0.870846
ENSG00000080345	RIF1	protein_coding	4065.68	-0.121544	0.856496
ENSG00000080371	RAB21	protein_coding	1052.01	-0.833829	0.00406708
ENSG00000080493	SLC4A4	protein_coding	568.256	-0.0910659	0.926386
ENSG00000080503	SMARCA2	protein_coding	1075.75	-0.0190651	0.988699
ENSG00000080511	RDH8	protein_coding	NA	NA	NA
ENSG00000080546	SESN1	protein_coding	327.05	0.157275	0.876471
ENSG00000080561	MID2	protein_coding	NA	NA	NA
ENSG00000080572	DNAAF6	protein_coding	NA	NA	NA
ENSG00000080573	COL5A3	protein_coding	NA	NA	NA
ENSG00000080603	SRCAP	protein_coding	187.032	-0.213345	0.849681
ENSG00000080608	PUM3	protein_coding	1276.58	-0.00851102	0.993555
ENSG00000080618	CPB2	protein_coding	7.38739	-0.243874	NA
ENSG00000080644	CHRNA3	protein_coding	405.172	0.390909	0.591834
ENSG00000080709	KCNN2	protein_coding	106.824	-0.145581	0.933483
ENSG00000080802	CNOT4	protein_coding	709.736	-0.0598511	0.957361
ENSG00000080815	PSEN1	protein_coding	1222.61	-0.0932453	0.913821
ENSG00000080819	CPOX	protein_coding	700.929	-0.100088	0.92098
ENSG00000080822	CLDND1	protein_coding	1049.41	0.0630901	0.951324
ENSG00000080823	MOK	protein_coding	46.1764	-0.40592	0.849681
ENSG00000080824	HSP90AA1	protein_coding	54563.2	-0.0677614	0.951324
ENSG00000080839	RBL1	protein_coding	722.826	-0.271284	0.638284
ENSG00000080845	DLGAP4	protein_coding	667.812	-0.038039	0.97373
ENSG00000080854	IGSF9B	protein_coding	688.876	-0.381245	0.430695
ENSG00000080910	CFHR2	protein_coding	NA	NA	NA
ENSG00000080947	CROCCP3	transcribed_unprocessed_pseudogene	NA	NA	NA
ENSG00000080986	NDC80	protein_coding	1458.79	0.292376	0.51627
ENSG00000081014	AP4E1	protein_coding	584.516	-0.216058	0.766745
ENSG00000081019	RSBN1	protein_coding	1167.44	-0.280214	0.611754
ENSG00000081026	MAGI3	protein_coding	312.434	0.409798	0.540238
ENSG00000081041	CXCL2	protein_coding	NA	NA	NA
ENSG00000081052	COL4A4	protein_coding	NA	NA	NA
ENSG00000081059	TCF7	protein_coding	19297.4	0.250661	0.550608
ENSG00000081087	OSTM1	protein_coding	1000.67	0.0398442	0.968381
ENSG00000081138	CDH7	protein_coding	NA	NA	NA
ENSG00000081148	IMPG2	protein_coding	NA	NA	NA
ENSG00000081154	PCNP	protein_coding	2656.9	-0.0583864	0.946497
ENSG00000081177	EXD2	protein_coding	349.492	0.25997	0.728326
ENSG00000081181	ARG2	protein_coding	384.553	0.356796	0.634579
ENSG00000081237	PTPRC	protein_coding	7698.78	-0.017011	0.985488
ENSG00000081248	CACNA1S	protein_coding	NA	NA	NA
ENSG00000081277	PKP1	protein_coding	13.7984	1.01913	NA
ENSG00000081307	UBA5	protein_coding	1218.29	-0.0421669	0.967948
ENSG00000081320	STK17B	protein_coding	1559.91	-0.328894	0.447524
ENSG00000081377	CDC14B	protein_coding	NA	NA	NA
ENSG00000081386	ZNF510	protein_coding	737.886	0.0230599	0.984155
ENSG00000081479	LRP2	protein_coding	21.0296	0.134485	NA
ENSG00000081665	ZNF506	protein_coding	54.788	-0.0385674	0.988699
ENSG00000081692	JMJD4	protein_coding	190.527	-0.0787082	0.964027
ENSG00000081721	DUSP12	protein_coding	322.078	-0.149658	0.894415
ENSG00000081760	AACS	protein_coding	833.817	0.20423	0.791596
ENSG00000081791	DELE1	protein_coding	334.101	0.12123	0.907677
ENSG00000081803	CADPS2	protein_coding	NA	NA	NA
ENSG00000081818	PCDHB4	protein_coding	NA	NA	NA
ENSG00000081842	PCDHA6	protein_coding	NA	NA	NA
ENSG00000081853	PCDHGA2	protein_coding	NA	NA	NA
ENSG00000081870	IFT25	protein_coding	653.287	0.0358172	0.976233
ENSG00000081913	PHLPP1	protein_coding	384.943	0.0281825	0.982167
ENSG00000081923	ATP8B1	protein_coding	34.4083	-0.109166	0.973371
ENSG00000081985	IL12RB2	protein_coding	5.34728	-0.421285	NA
ENSG00000082014	SMARCD3	protein_coding	589.405	0.381951	0.398381
ENSG00000082068	WDR70	protein_coding	1168.38	0.240077	0.650975
ENSG00000082074	FYB1	protein_coding	7388.84	0.236272	0.647577
ENSG00000082126	MPP4	protein_coding	NA	NA	NA
ENSG00000082146	STRADB	protein_coding	779.216	0.46223	0.232114
ENSG00000082153	BZW1	protein_coding	2725.57	-0.0427495	0.966985
ENSG00000082196	C1QTNF3	protein_coding	29.0628	-1.07024	NA
ENSG00000082212	ME2	protein_coding	4575.42	0.339424	0.351842
ENSG00000082213	C5orf22	protein_coding	892.122	-0.034325	0.976283
ENSG00000082258	CCNT2	protein_coding	690.687	-0.314843	0.537589
ENSG00000082269	FAM135A	protein_coding	276.408	-0.155412	0.87962
ENSG00000082293	COL19A1	protein_coding	NA	NA	NA
ENSG00000082397	EPB41L3	protein_coding	NA	NA	NA
ENSG00000082438	COBLL1	protein_coding	NA	NA	NA
ENSG00000082458	DLG3	protein_coding	733.714	0.137767	0.862158
ENSG00000082482	KCNK2	protein_coding	NA	NA	NA
ENSG00000082497	SERTAD4	protein_coding	NA	NA	NA
ENSG00000082512	TRAF5	protein_coding	663.126	-0.0108637	0.993555
ENSG00000082515	MRPL22	protein_coding	1040	0.132735	0.860504
ENSG00000082516	GEMIN5	protein_coding	829.373	-0.0411059	0.971404
ENSG00000082556	OPRK1	protein_coding	NA	NA	NA
ENSG00000082641	NFE2L1	protein_coding	4446.1	-0.277821	0.557542
ENSG00000082684	SEMA5B	protein_coding	NA	NA	NA
ENSG00000082701	GSK3B	protein_coding	1346.67	-0.476707	0.168844
ENSG00000082781	ITGB5	protein_coding	20.9029	-0.0620095	NA
ENSG00000082805	ERC1	protein_coding	1118.92	-0.175226	0.797112
ENSG00000082898	XPO1	protein_coding	7351.19	0.0127331	0.989626
ENSG00000082996	RNF13	protein_coding	456.236	0.148559	0.866647
ENSG00000083067	TRPM3	protein_coding	NA	NA	NA
ENSG00000083093	PALB2	protein_coding	657.407	0.0591884	0.955296
ENSG00000083097	DOP1A	protein_coding	430.454	0.0243466	0.985326
ENSG00000083099	LYRM2	protein_coding	703.108	-0.276539	0.67725
ENSG00000083123	BCKDHB	protein_coding	367.564	0.0379678	0.979529
ENSG00000083168	KAT6A	protein_coding	3522.73	-0.162405	0.797112
ENSG00000083223	TUT7	protein_coding	1323.94	0.0764199	0.929219
ENSG00000083290	ULK2	protein_coding	6.07467	-0.740293	NA
ENSG00000083307	GRHL2	protein_coding	NA	NA	NA
ENSG00000083312	TNPO1	protein_coding	3737.17	-0.39835	0.327331
ENSG00000083444	PLOD1	protein_coding	1541.92	0.0428681	0.970154
ENSG00000083454	P2RX5	protein_coding	211.887	0.123118	0.927214
ENSG00000083457	ITGAE	protein_coding	245.124	-0.289369	0.749056
ENSG00000083520	DIS3	protein_coding	2323.1	-0.037148	0.968381
ENSG00000083535	PIBF1	protein_coding	349.623	0.219768	0.793831
ENSG00000083544	TDRD3	protein_coding	844.923	0.274698	0.641289
ENSG00000083635	NUFIP1	protein_coding	196.644	-0.212962	0.862158
ENSG00000083642	PDS5B	protein_coding	1895.87	-0.195307	0.758917
ENSG00000083720	OXCT1	protein_coding	3091.3	0.294405	0.452481
ENSG00000083750	RRAGB	protein_coding	90.2468	-0.348096	0.794629
ENSG00000083799	CYLD	protein_coding	1085.11	0.0476741	0.9606
ENSG00000083807	SLC27A5	protein_coding	320.653	0.0624154	0.960583
ENSG00000083812	ZNF324	protein_coding	442.477	-0.0157887	0.991018
ENSG00000083814	ZNF671	protein_coding	282.59	0.163274	0.881056
ENSG00000083817	ZNF416	protein_coding	193.657	0.0525871	0.976911
ENSG00000083828	ZNF586	protein_coding	387.225	0.191807	0.819018
ENSG00000083838	ZNF446	protein_coding	167.793	0.0632224	0.968381
ENSG00000083844	ZNF264	protein_coding	743.657	-0.152265	0.851516
ENSG00000083845	RPS5	protein_coding	28049.2	0.407346	0.187974
ENSG00000083857	FAT1	protein_coding	9372.49	-0.228879	0.63224
ENSG00000083896	YTHDC1	protein_coding	1520.9	-0.211423	0.703723
ENSG00000083937	CHMP2B	protein_coding	935.679	0.154654	0.8307
ENSG00000084070	SMAP2	protein_coding	2405.34	0.0870099	0.913821
ENSG00000084072	PPIE	protein_coding	1279.62	-0.0207757	0.984007
ENSG00000084073	ZMPSTE24	protein_coding	908.881	-0.504637	0.338627
ENSG00000084090	STARD7	protein_coding	2842.75	-0.37372	0.381401
ENSG00000084092	NOA1	protein_coding	2190.01	0.60276	0.125745
ENSG00000084093	REST	protein_coding	817.229	-0.671545	0.0219263
ENSG00000084110	HAL	protein_coding	5.13023	-0.725036	NA
ENSG00000084112	SSH1	protein_coding	849.052	-0.526811	0.148904
ENSG00000084207	GSTP1	protein_coding	16444.3	0.47595	0.0758885
ENSG00000084234	APLP2	protein_coding	2162.78	0.0798516	0.920054
ENSG00000084444	FAM234B	protein_coding	279.911	-0.587136	0.213038
ENSG00000084463	WBP11	protein_coding	3664.78	-0.00222409	0.997086
ENSG00000084623	EIF3I	protein_coding	7163.85	0.07866	0.921704
ENSG00000084628	NKAIN1	protein_coding	NA	NA	NA
ENSG00000084636	COL16A1	protein_coding	47.68	0.175254	0.951324
ENSG00000084652	TXLNA	protein_coding	1060.28	-0.831925	0.00507904
ENSG00000084674	APOB	protein_coding	NA	NA	NA
ENSG00000084676	NCOA1	protein_coding	910.794	-0.110509	0.893417
ENSG00000084693	AGBL5	protein_coding	2413.32	0.353219	0.406229
ENSG00000084710	EFR3B	protein_coding	23.1876	-0.0400134	NA
ENSG00000084731	KIF3C	protein_coding	764.657	0.00296277	0.996699
ENSG00000084733	RAB10	protein_coding	4111.04	-0.0388329	0.965256
ENSG00000084734	GCKR	protein_coding	NA	NA	NA
ENSG00000084754	HADHA	protein_coding	6485.27	0.193017	0.719661
ENSG00000084764	MAPRE3	protein_coding	205.284	-0.00583811	0.996069
ENSG00000084774	CAD	protein_coding	6964.15	-0.0738667	0.93704
ENSG00000085063	CD59	protein_coding	643.885	-0.232563	0.731724
ENSG00000085117	CD82	protein_coding	2742.04	-0.162072	0.825798
ENSG00000085185	BCORL1	protein_coding	530.644	-0.452731	0.291968
ENSG00000085224	ATRX	protein_coding	3042.86	-0.251961	0.59217
ENSG00000085231	AK6	protein_coding	506.083	-0.0579197	0.960472
ENSG00000085265	FCN1	protein_coding	NA	NA	NA
ENSG00000085274	MYNN	protein_coding	439.089	0.105812	0.918558
ENSG00000085276	MECOM	protein_coding	4.22869	0.699236	NA
ENSG00000085365	SCAMP1	protein_coding	1630.47	0.041527	0.970549
ENSG00000085377	PREP	protein_coding	2809.28	0.18476	0.768905
ENSG00000085382	HACE1	protein_coding	522.894	-0.125036	0.913821
ENSG00000085415	SEH1L	protein_coding	1745.32	-0.321061	0.523932
ENSG00000085433	WDR47	protein_coding	596.837	0.044832	0.968319
ENSG00000085449	WDFY1	protein_coding	754.974	-0.0288529	0.979766
ENSG00000085465	OVGP1	protein_coding	15.9064	-1.7307	NA
ENSG00000085491	SLC25A24	protein_coding	549.376	0.0423729	0.974412
ENSG00000085511	MAP3K4	protein_coding	1000.85	-0.0300818	0.978508
ENSG00000085514	PILRA	protein_coding	28.274	-0.0149339	NA
ENSG00000085552	IGSF9	protein_coding	118.979	-0.483479	0.62616
ENSG00000085563	ABCB1	protein_coding	NA	NA	NA
ENSG00000085644	ZNF213	protein_coding	674.885	0.149827	0.850219
ENSG00000085662	AKR1B1	protein_coding	3434.74	0.312385	0.409299
ENSG00000085719	CPNE3	protein_coding	1280.45	0.233893	0.689353
ENSG00000085721	RRN3	protein_coding	1160.05	-0.248971	0.669216
ENSG00000085733	CTTN	protein_coding	107.202	-0.427982	0.678675
ENSG00000085741	WNT11	protein_coding	NA	NA	NA
ENSG00000085760	MTIF2	protein_coding	1175.22	0.215801	0.706573
ENSG00000085788	DDHD2	protein_coding	1586.98	0.140544	0.860649
ENSG00000085831	TTC39A	protein_coding	NA	NA	NA
ENSG00000085832	EPS15	protein_coding	970.685	-0.193068	0.765615
ENSG00000085840	ORC1	protein_coding	1501.64	0.24138	0.622102
ENSG00000085871	MGST2	protein_coding	NA	NA	NA
ENSG00000085872	CHERP	protein_coding	1682.22	-0.159878	0.812986
ENSG00000085978	ATG16L1	protein_coding	316.215	-0.334797	0.62616
ENSG00000085982	USP40	protein_coding	333.886	0.102436	0.936299
ENSG00000085998	POMGNT1	protein_coding	2338.12	0.222942	0.649828
ENSG00000085999	RAD54L	protein_coding	1739.76	0.348457	0.440684
ENSG00000086015	MAST2	protein_coding	1272.04	0.0933751	0.919488
ENSG00000086061	DNAJA1	protein_coding	9568.11	0.100479	0.927991
ENSG00000086062	B4GALT1	protein_coding	847.499	-0.355201	0.400252
ENSG00000086065	CHMP5	protein_coding	1733.06	0.26892	0.617754
ENSG00000086102	NFX1	protein_coding	1719.21	0.0561404	0.959484
ENSG00000086159	AQP6	protein_coding	NA	NA	NA
ENSG00000086189	DIMT1	protein_coding	746.159	0.0966881	0.920054
ENSG00000086200	IPO11	protein_coding	1168.11	0.0562653	0.957323
ENSG00000086232	EIF2AK1	protein_coding	5376.28	0.106882	0.876192
ENSG00000086289	EPDR1	protein_coding	865.943	0.00853639	0.993555
ENSG00000086300	SNX10	protein_coding	946.818	0.0870191	0.922941
ENSG00000086475	SEPHS1	protein_coding	2816.79	0.00447972	0.995228
ENSG00000086504	MRPL28	protein_coding	2437.88	0.210609	0.670368
ENSG00000086506	HBQ1	protein_coding	59.9338	0.69556	0.606405
ENSG00000086544	ITPKC	protein_coding	293.208	-0.112979	0.920054
ENSG00000086570	FAT2	protein_coding	11.0318	-0.850033	NA
ENSG00000086589	RBM22	protein_coding	1611.58	-0.0516379	0.957361
ENSG00000086598	TMED2	protein_coding	3338.03	-0.217739	0.705512
ENSG00000086619	ERO1B	protein_coding	261.431	0.212781	0.849953
ENSG00000086666	ZFAND6	protein_coding	1023.32	0.0364783	0.973017
ENSG00000086696	HSD17B2	protein_coding	NA	NA	NA
ENSG00000086712	TXLNG	protein_coding	961.495	-0.192751	0.8307
ENSG00000086717	PPEF1	protein_coding	NA	NA	NA
ENSG00000086730	LAT2	protein_coding	29.324	-0.473434	NA
ENSG00000086758	HUWE1	protein_coding	14081	-0.0692133	0.927214
ENSG00000086827	ZW10	protein_coding	1239.97	-0.0530651	0.956555
ENSG00000086848	ALG9	protein_coding	127.023	-0.174547	0.901855
ENSG00000086967	MYBPC2	protein_coding	NA	NA	NA
ENSG00000087008	ACOX3	protein_coding	540.711	0.418949	0.378852
ENSG00000087053	MTMR2	protein_coding	2307.07	0.183245	0.748788
ENSG00000087074	PPP1R15A	protein_coding	400.896	-0.965591	0.717988
ENSG00000087076	HSD17B14	protein_coding	49.963	0.526023	0.733762
ENSG00000087077	TRIP6	protein_coding	24.9034	-0.0511708	NA
ENSG00000087085	ACHE	protein_coding	NA	NA	NA
ENSG00000087086	FTL	protein_coding	13166.6	-0.159269	0.859894
ENSG00000087087	SRRT	protein_coding	6769.82	-0.00217836	0.997334
ENSG00000087088	BAX	protein_coding	596.301	-0.184154	0.80899
ENSG00000087095	NLK	protein_coding	808.806	-0.242004	0.675863
ENSG00000087111	PIGS	protein_coding	846.172	0.0845014	0.927991
ENSG00000087116	ADAMTS2	protein_coding	NA	NA	NA
ENSG00000087128	TMPRSS11E	protein_coding	NA	NA	NA
ENSG00000087152	ATXN7L3	protein_coding	2012.92	-0.0656188	0.940185
ENSG00000087157	PGS1	protein_coding	663.328	-0.112815	0.898344
ENSG00000087191	PSMC5	protein_coding	3029.12	-0.0452336	0.970154
ENSG00000087206	UIMC1	protein_coding	1205.82	0.319161	0.536259
ENSG00000087237	CETP	protein_coding	NA	NA	NA
ENSG00000087245	MMP2	protein_coding	8.2216	0.317577	NA
ENSG00000087250	MT3	protein_coding	NA	NA	NA
ENSG00000087253	LPCAT2	protein_coding	226.127	-0.153021	0.896254
ENSG00000087258	GNAO1	protein_coding	300.758	0.264431	0.749346
ENSG00000087263	OGFOD1	protein_coding	940.218	-0.12163	0.913692
ENSG00000087266	SH3BP2	protein_coding	614.27	-0.35023	0.575042
ENSG00000087269	NOP14	protein_coding	2511.13	-0.0261414	0.984726
ENSG00000087274	ADD1	protein_coding	5051.23	0.0123821	0.990458
ENSG00000087299	L2HGDH	protein_coding	457.94	-0.281503	0.657201
ENSG00000087301	TXNDC16	protein_coding	366.116	-0.0600136	0.960583
ENSG00000087302	RTRAF	protein_coding	4189.98	0.327501	0.356082
ENSG00000087303	NID2	protein_coding	27.4148	0.0147167	NA
ENSG00000087338	GMCL1	protein_coding	1382.24	-0.0589179	0.951324
ENSG00000087365	SF3B2	protein_coding	11194.4	0.172554	0.74659
ENSG00000087448	KLHL42	protein_coding	425.931	-0.597855	0.163865
ENSG00000087460	GNAS	protein_coding	22617.7	-0.0503103	0.951324
ENSG00000087470	DNM1L	protein_coding	1972.81	0.048688	0.956738
ENSG00000087494	PTHLH	protein_coding	NA	NA	NA
ENSG00000087495	PHACTR3	protein_coding	8.80978	-0.75759	NA
ENSG00000087502	ERGIC2	protein_coding	1381.9	0.101297	0.894415
ENSG00000087510	TFAP2C	protein_coding	523.875	0.148841	0.876222
ENSG00000087586	AURKA	protein_coding	2175.78	0.339635	0.38485
ENSG00000087589	CASS4	protein_coding	7.4794	0.190327	NA
ENSG00000087842	PIR	protein_coding	NA	NA	NA
ENSG00000087884	AAMDC	protein_coding	81.0743	0.260919	0.870846
ENSG00000087903	RFX2	protein_coding	426.211	0.0726687	0.951324
ENSG00000087995	METTL2A	protein_coding	687.131	-0.168139	0.842513
ENSG00000088002	SULT2B1	protein_coding	19.5324	1.06541	NA
ENSG00000088035	ALG6	protein_coding	630.664	0.0905274	0.927698
ENSG00000088038	CNOT3	protein_coding	2467.26	0.086486	0.913821
ENSG00000088053	GP6	protein_coding	5.11511	-1.05892	NA
ENSG00000088179	PTPN4	protein_coding	604.342	-0.0388982	0.972831
ENSG00000088205	DDX18	protein_coding	3522.02	-0.0363632	0.973078
ENSG00000088247	KHSRP	protein_coding	11993.7	-0.0738845	0.932467
ENSG00000088256	GNA11	protein_coding	261.811	0.043864	0.978896
ENSG00000088280	ASAP3	protein_coding	222.328	0.448955	0.495961
ENSG00000088298	EDEM2	protein_coding	750.839	0.176825	0.806535
ENSG00000088305	DNMT3B	protein_coding	713.377	0.0127464	0.992433
ENSG00000088325	TPX2	protein_coding	9841.25	0.249571	0.555288
ENSG00000088340	FER1L4	transcribed_unitary_pseudogene	7.0175	0.355084	NA
ENSG00000088356	PDRG1	protein_coding	538.065	-0.385696	0.52995
ENSG00000088367	EPB41L1	protein_coding	407.185	-0.139901	0.895991
ENSG00000088387	DOCK9	protein_coding	399.019	-0.357849	0.59217
ENSG00000088448	ANKRD10	protein_coding	847.592	-0.123298	0.876222
ENSG00000088451	TGDS	protein_coding	384.049	-0.0875136	0.939621
ENSG00000088538	DOCK3	protein_coding	132.829	-0.289398	0.815807
ENSG00000088543	C3orf18	protein_coding	198.979	-0.090357	0.951324
ENSG00000088682	COQ9	protein_coding	767.943	0.0526567	0.95778
ENSG00000088727	KIF9	protein_coding	152.349	-0.0176381	0.99253
ENSG00000088756	ARHGAP28	protein_coding	4.51349	0.0326338	NA
ENSG00000088766	CRLS1	protein_coding	368.36	0.0283052	0.982392
ENSG00000088808	PPP1R13B	protein_coding	472.798	-0.0497506	0.966321
ENSG00000088812	ATRN	protein_coding	955.392	-0.254386	0.626907
ENSG00000088826	SMOX	protein_coding	446.316	-0.234132	0.789321
ENSG00000088827	SIGLEC1	protein_coding	NA	NA	NA
ENSG00000088832	FKBP1A	protein_coding	5181.08	-0.0316398	0.976818
ENSG00000088833	NSFL1C	protein_coding	2734.34	0.0644253	0.944109
ENSG00000088836	SLC4A11	protein_coding	307.822	-0.0687048	0.95778
ENSG00000088854	DNAAF9	protein_coding	164.971	0.148134	0.913821
ENSG00000088876	ZNF343	protein_coding	287.005	0.0120725	0.993555
ENSG00000088881	EBF4	protein_coding	98.8191	0.311798	0.832696
ENSG00000088882	CPXM1	protein_coding	509.003	0.220251	0.778715
ENSG00000088888	MAVS	protein_coding	3428.13	-0.2185	0.647577
ENSG00000088899	LZTS3	protein_coding	187.932	0.0998042	0.951324
ENSG00000088930	XRN2	protein_coding	4372.15	0.227031	0.622524
ENSG00000088970	KIZ	protein_coding	648.38	0.171071	0.824068
ENSG00000088986	DYNLL1	protein_coding	4011.83	0.281293	0.567556
ENSG00000088992	TESC	protein_coding	699.842	0.240201	0.68856
ENSG00000089006	SNX5	protein_coding	2602.68	0.353877	0.4266
ENSG00000089009	RPL6	protein_coding	14990.3	0.0755222	0.922941
ENSG00000089012	SIRPG	protein_coding	325.906	-0.059931	0.964027
ENSG00000089022	MAPKAPK5	protein_coding	651.64	-0.187197	0.80335
ENSG00000089041	P2RX7	protein_coding	4.55951	-2.17535	NA
ENSG00000089048	ESF1	protein_coding	1457.21	0.051261	0.957361
ENSG00000089050	RBBP9	protein_coding	722.809	-0.120696	0.888296
ENSG00000089053	ANAPC5	protein_coding	2406.63	0.223307	0.64277
ENSG00000089057	SLC23A2	protein_coding	770.418	-0.277026	0.689353
ENSG00000089060	SLC8B1	protein_coding	733.029	0.0395134	0.971735
ENSG00000089063	TMEM230	protein_coding	1953.48	0.062963	0.943846
ENSG00000089091	DZANK1	protein_coding	52.3848	-0.0138149	0.994851
ENSG00000089094	KDM2B	protein_coding	2283.16	-0.122325	0.87451
ENSG00000089101	CFAP61	protein_coding	7.65502	-0.647615	NA
ENSG00000089123	TASP1	protein_coding	331.578	0.0898015	0.941429
ENSG00000089127	OAS1	protein_coding	100.552	-0.24048	0.873509
ENSG00000089154	GCN1	protein_coding	3820.62	-0.129593	0.847401
ENSG00000089157	RPLP0	protein_coding	46642.5	0.377497	0.248839
ENSG00000089159	PXN	protein_coding	334.569	0.0991636	0.933483
ENSG00000089163	SIRT4	protein_coding	70.7523	0.281383	0.870846
ENSG00000089169	RPH3A	protein_coding	NA	NA	NA
ENSG00000089177	KIF16B	protein_coding	375.739	0.0081115	0.994166
ENSG00000089195	TRMT6	protein_coding	1030.47	-0.0799663	0.944088
ENSG00000089199	CHGB	protein_coding	18.8011	-0.365646	NA
ENSG00000089220	PEBP1	protein_coding	2947.54	-0.122648	0.876222
ENSG00000089225	TBX5	protein_coding	NA	NA	NA
ENSG00000089234	BRAP	protein_coding	959.238	-0.0878833	0.933662
ENSG00000089248	ERP29	protein_coding	1855.37	0.0468594	0.958658
ENSG00000089250	NOS1	protein_coding	NA	NA	NA
ENSG00000089280	FUS	protein_coding	8591.41	-0.346057	0.650975
ENSG00000089289	IGBP1	protein_coding	2003.95	0.518449	0.191562
ENSG00000089327	FXYD5	protein_coding	1094.96	0.198769	0.762301
ENSG00000089335	ZNF302	protein_coding	512.31	0.148892	0.868861
ENSG00000089351	GRAMD1A	protein_coding	3569.63	0.374408	0.4191
ENSG00000089472	HEPH	protein_coding	6.72664	-0.377752	NA
ENSG00000089486	CDIP1	protein_coding	52.7016	-0.698105	0.591834
ENSG00000089505	CMTM1	protein_coding	70.0729	-0.629045	0.564702
ENSG00000089558	KCNH4	protein_coding	16.2947	-0.052067	NA
ENSG00000089597	GANAB	protein_coding	11202.5	0.0416416	0.9606
ENSG00000089639	GMIP	protein_coding	1100.89	0.24263	0.67252
ENSG00000089682	RBM41	protein_coding	323.134	-0.318761	0.62616
ENSG00000089685	BIRC5	protein_coding	2928.93	-0.0509782	0.955454
ENSG00000089692	LAG3	protein_coding	5.37095	-0.615661	NA
ENSG00000089693	MLF2	protein_coding	3735.58	0.136019	0.830484
ENSG00000089723	OTUB2	protein_coding	138.147	0.159635	0.913692
ENSG00000089737	DDX24	protein_coding	5946.26	0.0425076	0.961526
ENSG00000089775	ZBTB25	protein_coding	366.199	-0.310074	0.667598
ENSG00000089818	NECAP1	protein_coding	406.245	-0.1021	0.921704
ENSG00000089820	ARHGAP4	protein_coding	2609.16	0.263278	0.562137
ENSG00000089847	ANKRD24	protein_coding	26.612	0.181593	NA
ENSG00000089876	DHX32	protein_coding	22.4196	-0.446288	NA
ENSG00000089902	RCOR1	protein_coding	1662.56	-0.18642	0.761575
ENSG00000089916	GPATCH2L	protein_coding	1787.71	-0.0591527	0.951324
ENSG00000090006	LTBP4	protein_coding	1547.42	0.239725	0.670368
ENSG00000090013	BLVRB	protein_coding	422.538	0.455264	0.418178
ENSG00000090020	SLC9A1	protein_coding	822.761	-0.0428288	0.971404
ENSG00000090054	SPTLC1	protein_coding	1220.88	-0.074285	0.931993
ENSG00000090060	PAPOLA	protein_coding	3832.19	0.0725897	0.925614
ENSG00000090061	CCNK	protein_coding	746.095	-0.0820494	0.927991
ENSG00000090097	PCBP4	protein_coding	606.505	0.147548	0.876222
ENSG00000090238	YPEL3	protein_coding	4.30443	-0.624967	NA
ENSG00000090263	MRPS33	protein_coding	700.583	0.194334	0.783128
ENSG00000090266	NDUFB2	protein_coding	931.958	-0.0288237	0.979566
ENSG00000090273	NUDC	protein_coding	8479.51	-0.00988334	0.993555
ENSG00000090316	MAEA	protein_coding	1740.66	-0.0446048	0.961526
ENSG00000090339	ICAM1	protein_coding	39.4684	-0.409146	0.84726
ENSG00000090372	STRN4	protein_coding	1683.96	0.0149589	0.988874
ENSG00000090376	IRAK3	protein_coding	NA	NA	NA
ENSG00000090382	LYZ	protein_coding	NA	NA	NA
ENSG00000090402	SI	protein_coding	NA	NA	NA
ENSG00000090432	MUL1	protein_coding	787.4	-0.0765402	0.945377
ENSG00000090447	TFAP4	protein_coding	421.498	-0.609755	0.229344
ENSG00000090470	PDCD7	protein_coding	1393.51	0.0983808	0.898758
ENSG00000090487	SPG21	protein_coding	1799.32	0.077474	0.924155
ENSG00000090512	FETUB	protein_coding	NA	NA	NA
ENSG00000090520	DNAJB11	protein_coding	1141.61	-0.00680798	0.994725
ENSG00000090534	THPO	protein_coding	NA	NA	NA
ENSG00000090539	CHRD	protein_coding	NA	NA	NA
ENSG00000090554	FLT3LG	protein_coding	NA	NA	NA
ENSG00000090565	RAB11FIP3	protein_coding	863.817	-0.0889979	0.931296
ENSG00000090581	GNPTG	protein_coding	281.856	0.159751	0.876222
ENSG00000090612	ZNF268	protein_coding	200.525	-0.147727	0.920054
ENSG00000090615	GOLGA3	protein_coding	1102.71	-0.695772	0.0106921
ENSG00000090621	PABPC4	protein_coding	6194.73	0.231199	0.616321
ENSG00000090661	CERS4	protein_coding	411.041	0.241088	0.780447
ENSG00000090674	MCOLN1	protein_coding	390.601	0.148615	0.876222
ENSG00000090686	USP48	protein_coding	1756.8	0.0978506	0.905157
ENSG00000090776	EFNB1	protein_coding	280.397	-0.0375606	0.979566
ENSG00000090857	PDPR	protein_coding	1406.12	-0.115776	0.876222
ENSG00000090861	AARS1	protein_coding	5134.03	0.116219	0.87451
ENSG00000090863	GLG1	protein_coding	3714.57	-0.0658309	0.941429
ENSG00000090889	KIF4A	protein_coding	1698.55	0.0446464	0.9606
ENSG00000090905	TNRC6A	protein_coding	1172.4	-0.178405	0.80335
ENSG00000090924	PLEKHG2	protein_coding	1521.97	-0.0716777	0.934974
ENSG00000090932	DLL3	protein_coding	113.117	0.249143	0.852985
ENSG00000090971	NAT14	protein_coding	820.887	-0.0040792	0.995662
ENSG00000090975	PITPNM2	protein_coding	848.828	-0.0930241	0.927991
ENSG00000090989	EXOC1	protein_coding	503.689	0.136726	0.878458
ENSG00000091009	RBM27	protein_coding	791.552	-0.0257073	0.980558
ENSG00000091010	POU4F3	protein_coding	NA	NA	NA
ENSG00000091039	OSBPL8	protein_coding	2700.19	-0.0964512	0.913283
ENSG00000091073	DTX2	protein_coding	464.685	0.234679	0.733762
ENSG00000091106	NLRC4	protein_coding	NA	NA	NA
ENSG00000091127	PUS7	protein_coding	393.148	-0.730291	0.196503
ENSG00000091128	LAMB4	protein_coding	NA	NA	NA
ENSG00000091129	NRCAM	protein_coding	NA	NA	NA
ENSG00000091136	LAMB1	protein_coding	548.184	0.401265	0.610918
ENSG00000091137	SLC26A4	protein_coding	10.6145	-0.439472	NA
ENSG00000091138	SLC26A3	protein_coding	NA	NA	NA
ENSG00000091140	DLD	protein_coding	2586.66	0.170333	0.774385
ENSG00000091157	WDR7	protein_coding	598.959	-0.0448428	0.968338
ENSG00000091164	TXNL1	protein_coding	3038.74	0.291574	0.476612
ENSG00000091181	IL5RA	protein_coding	NA	NA	NA
ENSG00000091262	ABCC6	protein_coding	7.65513	-1.71999	NA
ENSG00000091317	CMTM6	protein_coding	1306.85	-0.317193	0.445425
ENSG00000091409	ITGA6	protein_coding	710.405	-0.13597	0.90752
ENSG00000091428	RAPGEF4	protein_coding	28.8067	0.360109	NA
ENSG00000091436	MAP3K20	protein_coding	1813.82	0.0802504	0.922485
ENSG00000091483	FH	protein_coding	3800.57	0.52938	0.0853295
ENSG00000091490	SEL1L3	protein_coding	572.624	0.140262	0.881056
ENSG00000091513	TF	protein_coding	NA	NA	NA
ENSG00000091527	CDV3	protein_coding	3828.72	-0.386853	0.292765
ENSG00000091536	MYO15A	protein_coding	NA	NA	NA
ENSG00000091542	ALKBH5	protein_coding	1504.95	-0.915126	0.000152021
ENSG00000091583	APOH	protein_coding	NA	NA	NA
ENSG00000091592	NLRP1	protein_coding	187.521	0.0239051	0.988874
ENSG00000091622	PITPNM3	protein_coding	28.8224	-0.692919	NA
ENSG00000091640	SPAG7	protein_coding	862.578	0.319023	0.537589
ENSG00000091651	ORC6	protein_coding	658.363	-0.140611	0.866436
ENSG00000091656	ZFHX4	protein_coding	NA	NA	NA
ENSG00000091704	CPA1	protein_coding	NA	NA	NA
ENSG00000091732	ZC3HC1	protein_coding	734.127	0.283637	0.616349
ENSG00000091831	ESR1	protein_coding	NA	NA	NA
ENSG00000091844	RGS17	protein_coding	58.5721	0.0596228	0.982713
ENSG00000091879	ANGPT2	protein_coding	NA	NA	NA
ENSG00000091947	TMEM101	protein_coding	1021.8	0.398428	0.446381
ENSG00000091972	CD200	protein_coding	NA	NA	NA
ENSG00000091986	CCDC80	protein_coding	NA	NA	NA
ENSG00000092009	CMA1	protein_coding	6.65419	0.493961	NA
ENSG00000092010	PSME1	protein_coding	5235.59	0.354784	0.279218
ENSG00000092020	PPP2R3C	protein_coding	454.419	0.127122	0.889816
ENSG00000092036	HAUS4	protein_coding	802.816	0.613367	0.198041
ENSG00000092051	JPH4	protein_coding	NA	NA	NA
ENSG00000092054	MYH7	protein_coding	NA	NA	NA
ENSG00000092067	CEBPE	protein_coding	472.288	0.457325	0.913821
ENSG00000092068	SLC7A8	protein_coding	52.7365	-1.07136	0.283404
ENSG00000092094	OSGEP	protein_coding	1167.05	0.0863004	0.931993
ENSG00000092096	SLC22A17	protein_coding	231.274	0.549085	0.543603
ENSG00000092098	RNF31	protein_coding	28.2681	-0.6835	NA
ENSG00000092108	SCFD1	protein_coding	865.111	-0.0976384	0.909831
ENSG00000092140	G2E3	protein_coding	1092.09	0.320016	0.571028
ENSG00000092148	HECTD1	protein_coding	2953.49	0.0171931	0.987709
ENSG00000092199	HNRNPC	protein_coding	13665.8	0.28263	0.446391
ENSG00000092200	RPGRIP1	protein_coding	5.27845	-1.61574	NA
ENSG00000092201	SUPT16H	protein_coding	8331.25	-0.111255	0.883157
ENSG00000092203	TOX4	protein_coding	1616.91	-0.0536022	0.956555
ENSG00000092208	GEMIN2	protein_coding	305.256	0.0554744	0.965238
ENSG00000092295	TGM1	protein_coding	13.9665	-0.558039	NA
ENSG00000092330	TINF2	protein_coding	1052.87	0.201215	0.741848
ENSG00000092345	DAZL	protein_coding	NA	NA	NA
ENSG00000092377	TBL1Y	protein_coding	16.8384	0.905956	NA
ENSG00000092421	SEMA6A	protein_coding	7.75831	0.248687	NA
ENSG00000092439	TRPM7	protein_coding	1253.26	-0.461124	0.165188
ENSG00000092445	TYRO3	protein_coding	867.424	0.180942	0.794629
ENSG00000092470	WDR76	protein_coding	2441.42	-0.045593	0.959314
ENSG00000092529	CAPN3	protein_coding	NA	NA	NA
ENSG00000092531	SNAP23	protein_coding	319.825	0.0476539	0.970627
ENSG00000092607	TBX15	protein_coding	NA	NA	NA
ENSG00000092621	PHGDH	protein_coding	5765.72	0.168395	0.803036
ENSG00000092758	COL9A3	protein_coding	41.8747	0.187995	0.943367
ENSG00000092820	EZR	protein_coding	4614.37	-0.186214	0.759328
ENSG00000092841	MYL6	protein_coding	2601.09	-0.0972371	0.921704
ENSG00000092847	AGO1	protein_coding	1487.02	-0.454581	0.18036
ENSG00000092850	TEKT2	protein_coding	NA	NA	NA
ENSG00000092853	CLSPN	protein_coding	2189.09	-0.145469	0.84726
ENSG00000092871	RFFL	protein_coding	204.434	-0.235886	0.811239
ENSG00000092929	UNC13D	protein_coding	2563.32	0.317096	0.437209
ENSG00000092931	MFSD11	protein_coding	421.955	0.0643138	0.956555
ENSG00000092964	DPYSL2	protein_coding	1044.75	-0.780892	0.0171471
ENSG00000092969	TGFB2	protein_coding	NA	NA	NA
ENSG00000092978	GPATCH2	protein_coding	584.666	0.13213	0.876222
ENSG00000093000	NUP50	protein_coding	4341.34	-0.048309	0.956555
ENSG00000093009	CDC45	protein_coding	2218.32	0.370834	0.279531
ENSG00000093010	COMT	protein_coding	1299.49	-0.00370244	0.996381
ENSG00000093072	ADA2	protein_coding	847.496	0.0567074	0.957361
ENSG00000093100		lncRNA	NA	NA	NA
ENSG00000093144	ECHDC1	protein_coding	1290	-0.126409	0.905157
ENSG00000093167	LRRFIP2	protein_coding	1286.35	-0.0343756	0.973025
ENSG00000093183	SEC22C	protein_coding	993.516	-0.105227	0.9013
ENSG00000093217	XYLB	protein_coding	538.869	-0.136549	0.881056
ENSG00000094631	HDAC6	protein_coding	614.6	-0.0769852	0.95631
ENSG00000094661	OR1I1	protein_coding	NA	NA	NA
ENSG00000094755	GABRP	protein_coding	NA	NA	NA
ENSG00000094804	CDC6	protein_coding	1636.13	-0.201446	0.765063
ENSG00000094841	UPRT	protein_coding	593.502	0.0959841	0.920054
ENSG00000094880	CDC23	protein_coding	1306.46	0.0666108	0.94304
ENSG00000094914	AAAS	protein_coding	3025.99	0.482113	0.101048
ENSG00000094916	CBX5	protein_coding	7610.36	-0.31928	0.392417
ENSG00000094975	SUCO	protein_coding	973.457	-0.173068	0.807833
ENSG00000095002	MSH2	protein_coding	45.3106	-0.403979	0.840097
ENSG00000095015	MAP3K1	protein_coding	437.805	-0.492253	0.277898
ENSG00000095059	DHPS	protein_coding	22.2944	-0.772778	NA
ENSG00000095066	HOOK2	protein_coding	369.555	-0.0431714	0.973371
ENSG00000095110	NXPE1	protein_coding	NA	NA	NA
ENSG00000095139	ARCN1	protein_coding	4895.59	0.0852609	0.907727
ENSG00000095203	EPB41L4B	protein_coding	319.368	0.202283	0.852985
ENSG00000095209	TMEM38B	protein_coding	1071.72	0.230392	0.706573
ENSG00000095261	PSMD5	protein_coding	806.72	-0.102802	0.90756
ENSG00000095303	PTGS1	protein_coding	11.0629	-0.352675	NA
ENSG00000095319	NUP188	protein_coding	7119.93	0.126276	0.862158
ENSG00000095321	CRAT	protein_coding	475.161	0.674211	0.0983103
ENSG00000095370	SH2D3C	protein_coding	322.182	0.124148	0.923045
ENSG00000095380	NANS	protein_coding	696.77	0.047841	0.969239
ENSG00000095383	TBC1D2	protein_coding	183.213	0.0603149	0.971826
ENSG00000095397	WHRN	protein_coding	210.754	0.202102	0.861001
ENSG00000095464	PDE6C	protein_coding	5.72513	-1.64651	NA
ENSG00000095485	CWF19L1	protein_coding	978.003	0.0227337	0.985488
ENSG00000095539	SEMA4G	protein_coding	94.1267	0.178087	0.922485
ENSG00000095564	BTAF1	protein_coding	1748.77	-0.129023	0.858081
ENSG00000095574	IKZF5	protein_coding	475.165	-0.205209	0.7843
ENSG00000095585	BLNK	protein_coding	9.14392	-0.0104079	NA
ENSG00000095587	TLL2	protein_coding	20.766	-0.343106	NA
ENSG00000095596	CYP26A1	protein_coding	10.7541	1.45564	NA
ENSG00000095627	TDRD1	protein_coding	NA	NA	NA
ENSG00000095637	SORBS1	protein_coding	82.8807	-0.0390228	0.986215
ENSG00000095713	CRTAC1	protein_coding	NA	NA	NA
ENSG00000095739	BAMBI	protein_coding	36.4871	0.423135	0.841954
ENSG00000095752	IL11	protein_coding	3.89893	-1.35777	NA
ENSG00000095777	MYO3A	protein_coding	NA	NA	NA
ENSG00000095787	WAC	protein_coding	4073.92	0.0149256	0.988713
ENSG00000095794	CREM	protein_coding	346.534	0.139998	0.896254
ENSG00000095906	NUBP2	protein_coding	2245.21	0.0373745	0.970154
ENSG00000095917	TPSD1	protein_coding	NA	NA	NA
ENSG00000095932	SMIM24	protein_coding	1115.4	0.160089	0.853118
ENSG00000095951	HIVEP1	protein_coding	352.836	-0.308296	0.664619
ENSG00000095970	TREM2	protein_coding	NA	NA	NA
ENSG00000095981	KCNK16	protein_coding	NA	NA	NA
ENSG00000096060	FKBP5	protein_coding	2246.32	-0.0466539	0.9606
ENSG00000096063	SRPK1	protein_coding	1748.1	-0.1892	0.771063
ENSG00000096070	BRPF3	protein_coding	667.125	-0.0299415	0.979566
ENSG00000096080	MRPS18A	protein_coding	693.329	0.287732	0.591834
ENSG00000096088	PGC	protein_coding	NA	NA	NA
ENSG00000096092	TMEM14A	protein_coding	593.284	0.0953868	0.920787
ENSG00000096093	EFHC1	protein_coding	97.2386	-0.237591	0.877419
ENSG00000096264	NCR2	protein_coding	21.1098	-0.41048	NA
ENSG00000096384	HSP90AB1	protein_coding	63582.7	0.209882	0.671619
ENSG00000096395	MLN	protein_coding	NA	NA	NA
ENSG00000096401	CDC5L	protein_coding	2744.7	0.0994158	0.897637
ENSG00000096433	ITPR3	protein_coding	1037.6	0.0711094	0.945977
ENSG00000096654	ZNF184	protein_coding	705.982	0.267181	0.628786
ENSG00000096696	DSP	protein_coding	NA	NA	NA
ENSG00000096717	SIRT1	protein_coding	1022.39	0.00862496	0.993555
ENSG00000096746	HNRNPH3	protein_coding	3474.34	-0.0836445	0.913821
ENSG00000096872	IFT74	protein_coding	15.7938	0.457595	NA
ENSG00000096968	JAK2	protein_coding	338.629	-0.157074	0.870846
ENSG00000096996	IL12RB1	protein_coding	50.9656	-0.384789	0.8307
ENSG00000097007	ABL1	protein_coding	3871.18	-0.128942	0.847011
ENSG00000097021	ACOT7	protein_coding	5597.4	0.131885	0.855074
ENSG00000097033	SH3GLB1	protein_coding	2087.75	0.118354	0.869224
ENSG00000097046	CDC7	protein_coding	1484.35	0.12014	0.876192
ENSG00000097096	SYDE2	protein_coding	153.555	-0.364251	0.69648
ENSG00000099139	PCSK5	protein_coding	97.8767	0.138692	0.946902
ENSG00000099194	SCD	protein_coding	7225.9	-0.277866	0.66175
ENSG00000099203	TMED1	protein_coding	170.105	0.149542	0.911999
ENSG00000099204	ABLIM1	protein_coding	8637.72	-0.0837771	0.935895
ENSG00000099219	ERMP1	protein_coding	407.935	0.0784711	0.953463
ENSG00000099246	RAB18	protein_coding	986.81	-0.0337464	0.975828
ENSG00000099250	NRP1	protein_coding	14.2879	0.355855	NA
ENSG00000099256	PRTFDC1	protein_coding	7.16317	0.136694	NA
ENSG00000099260	PALMD	protein_coding	NA	NA	NA
ENSG00000099282	TSPAN15	protein_coding	480.795	-0.166172	0.84726
ENSG00000099284	MACROH2A2	protein_coding	22.2273	-0.158831	NA
ENSG00000099290	WASHC2A	protein_coding	435.58	-0.0953393	0.93154
ENSG00000099308	MAST3	protein_coding	478.974	-0.654967	0.0609817
ENSG00000099326	MZF1	protein_coding	228.89	0.0919868	0.951324
ENSG00000099330	OCEL1	protein_coding	322.424	0.0685771	0.959484
ENSG00000099331	MYO9B	protein_coding	2258.04	-0.1329	0.850319
ENSG00000099337	KCNK6	protein_coding	340.677	0.0709232	0.953856
ENSG00000099338	CATSPERG	protein_coding	11.1524	-0.460515	NA
ENSG00000099341	PSMD8	protein_coding	6556.15	0.252583	0.57897
ENSG00000099364	FBXL19	protein_coding	3194.4	-0.00836376	0.993555
ENSG00000099365	STX1B	protein_coding	59.9176	-0.563951	0.654029
ENSG00000099377	HSD3B7	protein_coding	NA	NA	NA
ENSG00000099381	SETD1A	protein_coding	2073.34	-0.0629522	0.945377
ENSG00000099385	BCL7C	protein_coding	719.989	0.191105	0.781148
ENSG00000099399	MAGEB2	protein_coding	NA	NA	NA
ENSG00000099617	EFNA2	protein_coding	NA	NA	NA
ENSG00000099622	CIRBP	protein_coding	1403.45	-0.614978	0.0975508
ENSG00000099624	ATP5F1D	protein_coding	3142.48	0.433061	0.159076
ENSG00000099625	CBARP	protein_coding	174.379	-0.528897	0.403522
ENSG00000099715	PCDH11Y	protein_coding	NA	NA	NA
ENSG00000099721	AMELY	protein_coding	NA	NA	NA
ENSG00000099725	PRKY	transcribed_unitary_pseudogene	79.1654	-0.49239	0.668827
ENSG00000099769	IGFALS	protein_coding	6.22915	-0.247895	NA
ENSG00000099783	HNRNPM	protein_coding	9167.69	-0.0818578	0.94929
ENSG00000099785	MARCHF2	protein_coding	386.895	0.325708	0.602004
ENSG00000099795	NDUFB7	protein_coding	2314.34	0.513373	0.0686915
ENSG00000099797	TECR	protein_coding	5279.05	0.427568	0.148174
[truncated: 35,278 more rows]
